# Supplementary material for: Association Between Urinary Protein-to-Creatinine Ratio and Chronic Kidney Disease Progression: A Secondary Analysis of a Prospective Cohort Study
Source: Front Med (Lausanne). 2022 Mar 31;9:854300. doi: 10.3389/fmed.2022.854300 (PMC9008575; doi:10.3389/fmed.2022.854300)
Supplement: Supplementary file 3 [file Data_Sheet_1.XLS]

ID	GENDER	AGE	SBP	BMI	ETIOLOGY.OF.CKD	HB	ALB	CR	EGFR	CKD_STAGE	PROTEINURIA	URINARY.OCCULT.BLOOD	UPCR	UPCR.CATEGORY	HYPERTENSION	PREVALENCE.OF.CVD	DIABETES	USE.OF.RAASI	USE.OF.CCB	USE.OF.DIURETICS	EGFR.LAST.VISIT.	OBSERVATIONAL.DURATION	CKD.PROGRESSION	CKD.PROGRESSION_DURATION	DEATH	DEATH_DURATION	DEVELOPMENT.OF.CVD	DEVELOPMENT.OF.CVD_DURATION	SBP.NEW	BMI.NEW	ALB.NEW	UPCR.T3	UPCR.T3.CONT	AGE.CS	SBP.NEW.CS	BMI.NEW.CS	ALB.NEW.CS	HB.CS	UPCR.CS
140110	1	69	160	22.77318641	2	13.2	4.3	1.2	47.14414434	3	0	0	0.00754717	1	1	0	0	1	0	0	42.66711477	39	0	39	0	39	0	39	160	22.77318641	4.3	0	0	1	1	0	1	1	0
150404	2	66	120	24.87771968	2	11.7	4.2	1.36	30.77127511	3	0	0	0.041797283	1	1	0	1	1	0	0	40.74384454	39	0	39	0	39	0	39	120	24.87771968	4.2	0	0	1	0	1	1	1	0
50129	1	74	110	19.46740129	2	12	4.2	2.12	24.79252698	4	1	1	0.251276011	2	0	0	1	0	0	0	26.5602917	39	0	39	0	39	0	39	110	19.46740129	4.2	1	1	1	0	0	1	1	0
60402	1	35	138	27.13141179	2	14.2	5	1.35	50.35806783	3	1	0	0.70582878	3	1	0	1	1	1	0	56.04254019	39	0	39	0	39	0	39	138	27.13141179	5	1	1	0	0	1	1	1	0
60602	2	63	127	27.11111111	4	12.9	4.4	0.69	65.5140617	2	0	0	0	1	0	0	0	0	0	0	59.0092421	38	0	38	0	38	0	38	127	27.11111111	4.4	0	0	1	0	1	1	1	0
11502	1	78	109	27.60945176	2	13.3	4.6	1.31	41.35002548	3	0	0	0.020408163	1	1	0	0	1	0	0	47.16969761	38	0	38	0	38	0	38	109	27.60945176	4.6	0	0	1	0	1	1	1	0
160111	1	60	118	27.58421893	2	14.6	4.2	1.42	40.819612	3	0	0	0.020449898	1	1	0	0	1	1	0	41.86187647	38	0	38	0	38	0	38	118	27.58421893	4.2	0	0	1	0	1	1	1	0
90509	1	79	125	NA	2	12.6	4.4	1.24	43.75013839	3	0	0	0.02972973	1	1	0	0	1	0	0	40.42306813	38	0	38	0	38	0	38	125	23.8	4.4	0	0	1	0	1	1	1	0
40715	1	67	112	21.42274545	4	13.9	4.2	1.24	45.86854225	3	0	0	0.033741986	1	0	0	0	0	0	0	42.30100754	38	0	38	0	38	0	38	112	21.42274545	4.2	0	0	1	0	0	1	1	0
130106	1	76	107	19.140625	4	12	4.3	1.31	41.65944036	3	0	0	0.034400382	1	1	0	0	1	0	0	38.01342888	38	0	38	0	38	0	38	107	19.140625	4.3	0	0	1	0	0	1	1	0
70603	1	83	160	22.02408169	2	14.1	4	1.01	53.98818588	3	0	0	0.039606201	1	1	0	0	1	1	0	51.21764212	38	0	38	0	38	0	38	160	22.02408169	4	0	0	1	1	0	1	1	0
130101	1	71	166	20.02884153	2	10.7	4	1.93	27.80295058	4	0	0	0.06122449	1	1	0	0	1	1	0	29.18374681	38	0	38	0	38	0	38	166	20.02884153	4	0	0	1	1	0	1	1	0
70125	2	72	126	24.98599698	2	9.1	4.4	1.01	41.558911	3	0	0	0.077922078	1	1	0	0	1	1	1	28.51398235	38	0	38	0	38	0	38	126	24.98599698	4.4	0	0	1	0	1	1	0	0
140114	1	64	117	25.6311675	2	12.4	3.6	2.2	24.82090798	4	1	0	0.078157137	1	1	0	0	0	1	1	22.27240746	38	0	38	0	38	0	38	117	25.6311675	3.6	0	0	1	0	1	0	1	0
70405	1	74	111	25.6543724	1	14.4	4.1	1.53	35.42254829	3	0	0	0.084997875	1	1	1	1	1	0	1	28.96415036	38	0	38	0	38	0	38	111	25.6543724	4.1	0	0	1	0	1	1	1	0
11706	1	77	158	25.43748081	2	14.5	4.5	1.16	47.40911536	3	0	0	0.090909091	1	1	1	0	1	1	0	49.20752988	38	0	38	0	38	0	38	158	25.43748081	4.5	0	0	1	1	1	1	1	0
40161	1	69	132	23.56663223	4	13.4	4	1.44	38.61921791	3	0	0	0.094674556	1	0	0	0	0	0	0	37.5790052	38	0	38	0	38	0	38	132	23.56663223	4	0	0	1	0	1	1	1	0
130102	2	83	136	22.49657064	2	10.5	4.2	2.1	17.91277403	4	0	0	0.097713098	1	1	1	1	1	0	1	28.19887889	38	0	38	0	38	0	38	136	22.49657064	4.2	0	0	1	0	0	1	1	0
80126	1	62	156	24.32656936	4	15.7	5.2	1.24	46.900988	3	0	0	0.138888889	1	1	0	0	0	0	0	44.68974636	38	0	38	0	38	0	38	156	24.32656936	5.2	0	0	1	1	1	1	1	0
130204	1	73	NA	NA	4	13.8	3.7	1.33	41.45093906	3	0	1	0.181506849	2	1	0	0	1	0	0	39.35324129	38	0	38	0	38	0	38	139	23.8	3.7	0	0	1	0	1	0	1	0
12007	2	69	144	30.859375	2	12.4	4	0.83	52.1464858	3	0	0	0.184210526	2	1	1	1	1	0	1	57.55389494	38	0	38	0	38	0	38	144	30.859375	4	0	0	1	1	1	1	1	0
40133	1	22	116	20.41522491	3	14.6	4.7	0.91	88.57989014	2	1	0	0.185307743	2	0	0	0	0	0	0	87.49037544	38	0	38	0	38	0	38	116	20.41522491	4.7	0	0	0	0	0	1	1	0
10604	1	77	160	20.57613169	4	13.9	4.3	1.3	41.85283337	3	0	0	0.202702703	2	1	1	0	1	0	1	33.4413692	38	0	38	0	38	0	38	160	20.57613169	4.3	0	0	1	1	0	1	1	0
140301	1	69	113	22.69356224	2	13.7	4.3	1.5	36.93245722	3	1	0	0.242346939	2	1	1	1	1	1	0	29.76870542	38	0	38	0	38	0	38	113	22.69356224	4.3	1	1	1	0	0	1	1	0
110402	1	54	140	NA	4	15.1	4.5	1.6	36.92304077	3	0	0	0.281848929	2	1	1	1	1	1	0	54.77495744	38	0	38	0	38	0	38	140	23.8	4.5	1	1	0	1	1	1	1	0
60206	1	83	152	20.13477975	2	9.2	2.7	1.7	30.54324652	3	0	0	0.31147541	2	1	1	1	0	1	0	28.30685263	38	0	38	0	38	0	38	152	20.13477975	2.7	1	1	1	1	0	0	0	0
60705	1	84	147	23.42355741	2	13.8	4.1	1.5	34.90516839	3	1	1	0.460784314	2	1	0	0	1	0	0	36.41011741	38	0	38	0	38	0	38	147	23.42355741	4.1	1	1	1	1	0	1	1	0
110301	2	72	141	26.16739016	4	10.6	3.8	3	12.63051588	5	1	1	0.526315789	3	1	0	0	1	1	0	19.45256031	38	0	38	0	38	0	38	141	26.16739016	3.8	1	1	1	1	1	0	1	0
60202	2	77	104	23.77777778	1	10	3.9	1.99	19.41234784	4	1	0	0.531746032	3	1	0	1	1	1	0	20.43293037	38	0	38	0	38	0	38	104	23.77777778	3.9	1	1	1	0	1	0	1	0
150301	2	58	128	26.83446978	3	12.1	4.1	1.3	33.54967417	3	0	0	0.550458716	3	1	0	0	1	0	1	23.30425854	38	0	38	0	38	0	38	128	26.83446978	4.1	1	1	0	0	1	1	1	0
50205	1	79	134	22.05805119	2	12.7	3.8	2.48	20.49522148	4	1	0	0.588384158	3	1	0	0	0	1	0	5.805043456	38	1	38	0	38	0	38	134	22.05805119	3.8	1	1	1	0	0	0	1	0
150110	1	72	140	NA	3	14.4	4.4	1.56	34.95175543	3	1	0	0.731707317	3	1	0	1	1	0	0	24.32044248	38	0	38	0	38	0	38	140	23.8	4.4	1	1	1	1	1	1	1	0
160107	1	71	154	24.23877451	2	15.4	4.2	1.08	52.47168314	3	1	0	0.760233918	3	1	0	0	1	0	0	47.95293417	38	0	38	0	38	0	38	154	24.23877451	4.2	1	1	1	1	1	1	1	0
70308	1	80	130	28.90625	2	16.1	4.2	1.15	47.33817015	3	1	1	0.844152865	3	1	0	0	0	1	0	39.6254008	38	0	38	0	38	0	38	130	28.90625	4.2	1	1	1	0	1	1	1	0
60314	1	69	149	NA	2	13.2	4.4	2.14	25.03683187	4	0	0	1.067990373	3	1	1	0	0	0	0	20.3297848	38	0	38	0	38	0	38	149	23.8	4.4	1	1	1	1	1	1	1	0
110201	1	45	117	30.61482136	2	14.7	4.5	2.5	23.87719845	4	1	1	1.100671141	3	1	0	0	1	1	1	17.89169221	38	0	38	0	38	0	38	117	30.61482136	4.5	1	1	0	0	1	1	1	0
81011	1	60	150	18.59113034	4	9.6	4	4.48	11.61379548	5	1	1	1.256732496	3	1	0	1	0	0	0	28.64365151	38	0	38	0	38	0	38	150	18.59113034	4	1	1	1	1	0	1	0	0
10409	1	74	134	23.45856238	2	13.1	4	1.24	44.57885431	3	1	1	1.448717949	3	1	1	0	0	1	0	44.07329986	38	0	38	0	38	0	38	134	23.45856238	4	1	1	1	0	0	1	1	0
81005	1	71	130	19.84126984	3	12.5	3.3	1.59	34.36862281	3	1	1	1.683544304	3	1	0	0	1	1	0	27.47467288	38	0	38	0	38	0	38	130	19.84126984	3.3	2	2	1	0	0	0	1	0
10901	1	74	172	20.11428571	1	15.4	4.2	1.9	27.94961223	4	1	0	2.717948718	3	1	0	1	1	1	0	20.03929751	38	0	38	0	38	0	38	172	20.11428571	4.2	2	2	1	1	0	1	1	1
110409	2	43	134	25.1953125	3	11.4	3.3	1.5	31.26056939	3	1	1	3.089108911	3	1	0	0	0	1	0	70.58256144	38	0	38	0	38	0	38	134	25.1953125	3.3	2	2	0	0	1	0	1	1
11507	2	42	NA	21.6341328	4	8.7	2.9	0.82	60.93422158	2	1	1	3.506024096	3	1	0	0	0	0	1	70.58256144	38	0	38	0	38	0	38	139	21.6341328	2.9	2	2	0	0	0	0	0	1
80808	1	67	125	24.24391847	3	13	4.3	1.89	28.92471229	4	1	0	3.775100402	3	1	1	0	1	1	0	20.58276118	38	0	38	0	38	0	38	125	24.24391847	4.3	2	2	1	0	1	1	1	1
80128	1	65	150	27.57268975	2	15	4.4	2.05	26.69542704	4	1	1	4.419272495	3	1	0	0	1	1	0	19.33985844	38	0	38	0	38	0	38	150	27.57268975	4.4	2	2	1	1	1	1	1	1
40717	1	49	134	18.8832604	3	12.4	3.7	1.27	48.88258726	3	1	1	5.053873781	3	1	0	0	0	0	0	28.76789632	38	0	38	0	38	0	38	134	18.8832604	3.7	2	2	0	0	0	0	1	1
70201	1	48	228	30.1102789	4	15.3	3.1	2.4	24.50949688	4	1	1	5.350677216	3	1	0	0	0	1	1	14.56953982	38	0	38	0	38	0	38	228	30.1102789	3.1	2	2	0	1	1	0	1	1
11403	1	62	148	17.8905509	4	14.6	2.4	1.13	51.91794546	3	1	1	11.07777778	3	1	0	0	1	0	0	66.50632179	38	0	38	0	38	0	38	148	17.8905509	2.4	2	2	1	1	0	0	1	1
50209	2	60	132	25.78853402	3	13.7	2.8	0.7	65.40026434	2	1	1	18.90897947	3	0	0	0	0	0	0	62.53363574	38	0	38	0	38	0	38	132	25.78853402	2.8	2	2	1	0	1	0	1	1
100108	1	75	118	NA	3	10.7	3	2.1	24.95463597	4	1	0	1.541469194	3	1	0	0	1	1	0	9.929240755	38	1	31	0	38	0	38	118	23.8	3	1	1	1	0	1	0	1	0
120309	1	62	156	24.85907356	3	15	3.5	1.8	31.19731331	3	1	1	3.390804598	3	1	0	0	1	1	0	10.92257224	38	1	31	0	38	0	38	156	24.85907356	3.5	2	2	1	1	1	0	1	1
60304	1	88	123	NA	3	9.6	1.8	1.73	29.46542884	4	1	1	4.162377478	3	1	1	0	1	0	1	16.27689511	38	1	31	0	38	0	38	123	23.8	1.8	2	2	1	0	1	0	0	1
80104	1	77	154	23.4375	2	10.5	3	2.03	25.70266917	4	1	1	4.150326797	3	1	1	0	1	1	0	8.200776977	38	1	24	0	38	0	38	154	23.4375	3	2	2	1	1	0	0	1	1
10425	1	53	143	23.8605335	4	15.7	4.5	0.95	65.66061273	2	0	0	0	1	1	0	0	0	0	0	60.44274552	37	0	37	0	37	0	37	143	23.8605335	4.5	0	0	0	1	1	1	1	0
11702	2	72	100	24.04766856	2	12.1	3.8	1.26	32.62769286	3	0	0	0	1	1	1	1	1	1	0	22.65388586	37	0	37	0	37	0	37	100	24.04766856	3.8	0	0	1	0	1	0	1	0
20115	2	78	106	NA	2	10.7	3.7	1.04	39.33512586	3	0	1	0	1	1	0	0	1	1	0	36.23494689	37	0	37	0	37	0	37	106	23.8	3.7	0	0	1	0	1	0	1	0
20301	1	41	106	25.95155709	4	17.5	4.6	1.38	46.97913786	3	0	0	0	1	0	0	0	0	0	0	49.14471087	37	0	37	0	37	0	37	106	25.95155709	4.6	0	0	0	0	1	1	1	0
20629	1	73	135	26.76977989	2	13.7	3.8	1.3	42.49854305	3	0	0	0	1	1	1	0	1	0	1	46.27643057	37	0	37	0	37	0	37	135	26.76977989	3.8	0	0	1	0	1	0	1	0
20706	2	50	134	20.7421875	2	10.3	4	1.92	22.85126427	4	0	0	0	1	1	0	0	1	0	0	12.59270238	37	0	37	0	37	0	37	134	20.7421875	4	0	0	0	0	0	1	1	0
20708	2	22	115	17.51153802	2	13	4.6	0.99	59.69609956	3	0	0	0	1	1	0	0	1	1	0	59.51585224	37	0	37	0	37	0	37	115	17.51153802	4.6	0	0	0	0	0	1	1	0
60209	1	69	148	25.6941428	2	15.1	4.2	1.27	44.30887977	3	0	0	0	1	1	1	0	0	0	1	53.34118836	37	0	37	0	37	0	37	148	25.6941428	4.2	0	0	1	1	1	1	1	0
60707	1	82	169	22.5981405	2	17.1	4.7	1.2	44.86553709	3	0	0	0	1	1	1	0	1	0	0	54.80669269	37	0	37	0	37	0	37	169	22.5981405	4.7	0	0	1	1	0	1	1	0
70310	2	72	142	20.54419284	3	10.7	4.4	1.14	36.40305522	3	0	1	0	1	1	0	0	1	0	0	34.64692291	37	0	37	0	37	0	37	142	20.54419284	4.4	0	0	1	1	0	1	1	0
120129	2	70	128	20.76587745	4	11.4	4.8	1.3	31.78696059	3	0	0	0	1	1	0	1	1	1	1	29.42014352	37	0	37	0	37	0	37	128	20.76587745	4.8	0	0	1	0	0	1	1	0
11708	1	70	113	26.57312925	2	13	4.4	1.2	46.94986083	3	0	0	0.015748031	1	1	0	0	1	0	0	27.27282993	37	0	37	0	37	0	37	113	26.57312925	4.4	0	0	1	0	1	1	1	0
10209	1	72	130	NA	2	14.5	4.3	1.24	44.93078226	3	0	0	0.020512821	1	1	0	0	0	1	1	46.45267965	37	0	37	0	37	0	37	130	23.8	4.3	0	0	1	0	1	1	1	0
100305	1	77	125	25.29152018	2	14.6	1.6	0.9	62.58029218	2	1	1	0.020682451	1	1	1	0	1	1	0	62.65882353	37	0	37	0	37	0	37	125	25.29152018	1.6	0	0	1	0	1	0	1	0
90307	1	76	110	19.53125	2	10.7	4	1.81	29.24878755	4	0	0	0.020901639	1	1	0	1	1	1	0	28.75177468	37	0	37	0	37	0	37	110	19.53125	4	0	0	1	0	0	1	1	0
11806	1	61	149	28.40909091	4	15.3	4.5	1.39	41.58664411	3	0	0	0.023255814	1	1	0	0	1	0	0	44.88904547	37	0	37	0	37	0	37	149	28.40909091	4.5	0	0	1	1	1	1	1	0
11812	1	52	112	21.3700621	2	12.8	4.3	1.17	52.56702966	3	1	0	0.023255814	1	1	1	0	1	1	0	34.37213573	37	0	37	0	37	0	37	112	21.3700621	4.3	0	0	0	0	0	1	1	0
12101	1	52	124	21.3700621	2	12.8	4.3	1.17	52.56702966	3	0	1	0.023255814	1	1	0	0	1	1	0	34.37213573	37	0	37	0	37	0	37	124	21.3700621	4.3	0	0	0	0	0	1	1	0
90109	1	79	148	24.03460984	2	13.6	3.7	1.05	52.48094681	3	0	0	0.03015873	1	1	0	0	1	1	1	47.45513868	37	0	37	0	37	0	37	148	24.03460984	3.7	0	0	1	1	1	0	1	0
50127	1	53	160	20.56932966	2	12.7	4.5	2.52	22.58407793	4	0	0	0.034570065	1	1	1	0	1	1	0	27.71411579	37	0	37	0	37	0	37	160	20.56932966	4.5	0	0	0	1	0	1	1	0
10933	1	45	158	27.22672286	4	15.7	4.9	1.3	48.82876174	3	1	0	0.035353535	1	1	0	0	0	0	0	59.3116003	37	0	37	0	37	0	37	158	27.22672286	4.9	0	0	0	1	1	1	1	0
10934	2	76	104	22.75276398	4	11.5	4.3	0.91	45.86288644	3	0	1	0.037037037	1	0	0	0	0	0	0	44.29011902	37	0	37	0	37	0	37	104	22.75276398	4.3	0	0	1	0	0	1	1	0
70505	1	69	201	23.45856238	2	15.2	3.8	0.84	69.64508968	2	0	0	0.041192331	1	1	0	0	1	0	0	68.79957643	37	0	37	0	37	0	37	201	23.45856238	3.8	0	0	1	1	0	0	1	0
10606	1	73	130	22.74207677	2	12.5	4.3	1.37	40.12876264	3	0	0	0.04375	1	1	0	1	1	1	0	34.77212428	37	0	37	0	37	0	37	130	22.74207677	4.3	0	0	1	0	0	1	1	0
110404	1	36	121	NA	3	15	4.3	1.1	62.49702071	2	0	1	0.053846154	1	0	0	0	0	0	0	55.53181965	37	0	37	0	37	0	37	121	23.8	4.3	0	0	0	0	1	1	1	0
10801	1	76	134	23.93898977	4	11.7	3.9	1.13	48.97116229	3	0	0	0.055555556	1	1	0	1	0	0	0	45.34803483	37	0	37	0	37	0	37	134	23.93898977	3.9	0	0	1	0	1	0	1	0
40104	2	32	122	19.10749507	3	14.9	4.5	0.66	83.53857428	2	0	0	0.066889632	1	0	0	0	0	0	0	71.83881141	37	0	37	0	37	0	37	122	19.10749507	4.5	0	0	0	0	0	1	1	0
40303	1	66	137	NA	4	14.9	3.6	0.96	60.9519903	2	0	0	0.069092584	1	1	0	0	1	0	0	54.55957111	37	0	37	0	37	0	37	137	23.8	3.6	0	0	1	0	1	0	1	0
11402	1	30	150	31.5644388	4	15.8	4.8	1.35	52.63598895	3	0	0	0.071428571	1	1	0	0	0	0	0	58.79492672	37	0	37	0	37	0	37	150	31.5644388	4.8	0	0	0	1	1	1	1	0
10414	1	63	137	24.89548129	2	13.5	4.2	1.26	45.87600759	3	0	0	0.074074074	1	1	1	0	1	1	0	34.85662703	37	0	37	0	37	0	37	137	24.89548129	4.2	0	0	1	0	1	1	1	0
10503	1	75	106	20.44523142	2	12.7	4.3	1.1	50.62622556	3	0	0	0.074324324	1	1	0	0	0	0	0	42.77689998	37	0	37	0	37	0	37	106	20.44523142	4.3	0	0	1	0	0	1	1	0
40503	2	89	130	22.27521882	2	10.2	4.2	1.89	19.70253114	4	0	1	0.074626866	1	1	0	0	1	0	1	16.39556603	37	0	37	0	37	0	37	130	22.27521882	4.2	0	0	1	0	0	1	1	0
70410	2	86	120	NA	2	10.9	4.3	1.6	23.87469608	4	0	1	0.075339026	1	1	0	1	1	1	1	29.17852645	37	0	37	0	37	0	37	120	23.8	4.3	0	0	1	0	1	1	1	0
40604	1	69	138	23.7953599	2	14.8	4.3	1.14	49.86526525	3	0	0	0.079736868	1	1	0	0	1	1	0	50.7182155	37	0	37	0	37	0	37	138	23.7953599	4.3	0	0	1	0	1	1	1	0
40121	2	74	167	24.74745426	2	14.9	4.8	0.98	42.61626045	3	0	0	0.07981756	1	1	0	0	1	0	0	35.36876479	37	0	37	0	37	0	37	167	24.74745426	4.8	0	0	1	1	1	1	1	0
20109	1	68	110	26.3958034	2	12.9	3.7	2.63	20.06504246	4	0	0	0.082063306	1	1	0	1	1	1	0	20.94807955	37	0	37	0	37	0	37	110	26.3958034	3.7	0	0	1	0	1	0	1	0
150111	1	67	146	25.60553633	2	12.7	4.2	1.2	47.54380964	3	0	0	0.093998554	1	1	0	0	1	0	0	46.94986083	37	0	37	0	37	0	37	146	25.60553633	4.2	0	0	1	1	1	1	1	0
90112	2	82	134	23.14814815	2	12.1	4.7	1.29	30.63348802	3	0	0	0.096296296	1	1	1	1	0	1	1	51.84404737	37	0	37	0	37	0	37	134	23.14814815	4.7	0	0	1	0	0	1	1	0
70412	1	79	128	23.92927907	2	16.2	3.9	1.43	37.43218079	3	0	0	0.098092643	1	0	0	0	0	0	0	40.76076787	37	0	37	0	37	0	37	128	23.92927907	3.9	0	0	1	0	1	0	1	0
80908	1	72	134	NA	2	15.1	4.5	1.24	44.93078226	3	0	0	0.100742312	1	0	0	0	0	0	0	46.45267965	37	0	37	0	37	0	37	134	23.8	4.5	0	0	1	0	1	1	1	0
70411	1	72	125	22.06416026	2	12.3	4.3	1.73	31.21223489	3	0	0	0.107565436	1	1	0	0	1	1	0	33.37272263	37	0	37	0	37	0	37	125	22.06416026	4.3	0	0	1	0	0	1	1	0
80114	1	59	114	NA	3	15.1	3.9	1.05	57.06714021	3	0	1	0.108901515	1	0	0	0	0	0	0	56.26058218	37	0	37	0	37	0	37	114	23.8	3.9	0	0	0	0	1	0	1	0
11804	2	70	107	24.16090403	2	10.3	3.8	2.32	16.86782845	4	1	0	0.109756098	1	1	1	0	1	1	1	29.18867064	37	0	37	0	37	0	37	107	24.16090403	3.8	0	0	1	0	1	0	1	0
10303	2	54	131	17.50638983	4	13.5	4.9	0.86	53.81555873	3	0	0	0.111111111	1	1	0	0	1	0	0	50.41604569	37	0	37	0	37	0	37	131	17.50638983	4.9	0	0	0	0	0	1	1	0
80101	1	73	117	21.34146341	2	10	3.3	1.41	38.88502297	3	0	0	0.121293801	1	1	0	1	1	1	0	31.12508056	37	0	37	0	37	0	37	117	21.34146341	3.3	0	0	1	0	0	0	1	0
11201	2	83	105	NA	2	8.3	4.4	2.21	16.93969585	4	0	0	0.121621622	1	1	0	0	1	0	0	22.34261453	37	0	37	0	37	0	37	105	23.8	4.4	0	0	1	0	1	1	0	0
10301	2	61	136	14.23994304	4	12.3	4.7	0.71	64.08846535	2	0	1	0.125	1	0	0	0	0	0	0	57.03231763	37	0	37	0	37	0	37	136	14.23994304	4.7	0	0	1	0	0	1	1	0
70501	2	72	122	22.734375	2	10.4	3.6	1.97	20.00993558	4	0	0	0.130548303	1	1	1	1	1	0	1	19.24195469	37	0	37	0	37	0	37	122	22.734375	3.6	0	0	1	0	0	0	1	0
70704	2	63	132	NA	4	13.3	4.3	0.88	50.20782259	3	1	0	0.135294118	1	0	0	0	0	0	0	51.23637495	37	0	37	0	37	0	37	132	23.8	4.3	0	0	1	0	1	1	1	0
40110	1	61	147	21.5450908	1	15.6	4.7	0.83	73.10391474	2	0	0	0.136402387	1	1	0	1	0	0	0	55.17514216	37	0	37	0	37	0	37	147	21.5450908	4.7	0	0	1	1	0	1	1	0
120105	1	82	150	21.07965219	2	13.7	3.9	1.1	49.34618206	3	1	0	0.139817629	1	1	0	0	1	1	0	40.68220377	37	0	37	0	37	0	37	150	21.07965219	3.9	0	0	1	1	0	0	1	0
81106	1	74	150	26.44628099	2	12.5	4	1.41	38.73347994	3	0	0	0.140911226	1	1	0	0	1	1	0	44.30108747	37	0	37	0	37	0	37	150	26.44628099	4	0	0	1	1	1	1	1	0
10911	1	81	154	23.33546614	2	13.9	4.8	1.07	51.04117655	3	0	0	0.142348754	1	1	0	0	0	1	0	49.00608142	37	0	37	0	37	0	37	154	23.33546614	4.8	0	0	1	1	0	1	1	0
80901	1	64	111	22.45020492	2	10.6	NA	2.12	25.84738701	4	0	1	0.142857143	1	1	0	0	1	1	1	37.24555277	37	0	37	0	37	0	37	111	22.45020492	3.87	0	0	1	0	0	0	1	0
150106	1	64	128	26.01084813	1	14.1	3.7	1.31	43.76563962	3	0	0	0.150456744	2	1	1	1	0	1	1	47.98106526	37	0	37	0	37	0	37	128	26.01084813	3.7	0	0	1	0	1	0	1	0
70606	2	69	167	20.13477975	2	13.9	4	0.71	61.86141444	2	0	0	0.158000575	2	1	0	0	0	0	0	48.92802431	37	0	37	0	37	0	37	167	20.13477975	4	0	0	1	1	0	1	1	0
90707	1	69	124	NA	2	12.7	4.3	1.23	45.88765336	3	0	0	0.17125	2	1	0	0	1	0	0	47.00011577	37	0	37	0	37	0	37	124	23.8	4.3	0	0	1	0	1	1	1	0
80217	1	50	106	22.54657648	3	12.7	4.2	1.74	34.43788418	3	0	1	0.176093917	2	0	0	0	0	0	0	32.83320963	37	0	37	0	37	0	37	106	22.54657648	4.2	0	0	0	0	0	1	1	0
70604	1	71	139	22.18934911	1	12.7	4.5	0.75	78.19402372	2	0	0	0.199430199	2	0	0	1	0	0	0	70.08415991	37	0	37	0	37	0	37	139	22.18934911	4.5	0	0	1	0	0	1	1	0
20707	2	82	161	34.30425713	1	11.7	4.4	1.45	26.95535143	4	0	1	0.203804348	2	1	0	1	1	1	1	23.95497244	37	0	37	0	37	0	37	161	34.30425713	4.4	0	0	1	1	1	1	1	0
10904	2	70	130	21.67549348	3	10.4	3.5	2.33	16.78864528	4	1	1	0.209677419	2	1	0	0	0	0	1	24.5210616	37	0	37	0	37	0	37	130	21.67549348	3.5	0	0	1	0	0	0	1	0
150403	1	75	120	26.01563501	1	11.2	3.9	2.56	20.09299265	4	0	0	0.21021021	2	1	0	1	1	1	0	15.51150987	37	0	37	0	37	0	37	120	26.01563501	3.9	0	0	1	0	1	0	1	0
120111	1	64	142	27.29322416	3	13.9	4.5	1.2	48.17301122	3	1	1	0.214822771	2	1	0	1	1	0	0	45.07262846	37	0	37	0	37	0	37	142	27.29322416	4.5	0	0	1	1	1	1	1	0
70122	1	64	136	19.53125	1	12.8	4.4	1.46	38.8710304	3	1	0	0.215418761	2	1	0	1	1	1	0	29.26331647	37	0	37	0	37	0	37	136	19.53125	4.4	0	0	1	0	0	1	1	0
11615	1	65	140	23.64443351	2	13.1	3.4	1.03	56.68284927	3	1	1	0.21875	2	1	0	1	1	1	0	46.49369017	37	0	37	0	37	0	37	140	23.64443351	3.4	0	0	1	1	1	0	1	0
80810	1	56	130	19.83471074	2	8.8	4.4	2.62	21.30346041	4	1	0	0.219298246	2	1	0	0	1	1	0	16.09120501	37	0	37	0	37	0	37	130	19.83471074	4.4	0	0	0	0	0	1	0	0
50104	2	82	170	21.28742654	2	7.4	4.3	2.46	15.11814775	4	0	0	0.223838836	2	1	0	0	1	1	0	8.839564229	37	0	37	0	37	0	37	170	21.28742654	4.3	0	0	1	1	0	1	0	0
70706	1	62	140	22.421875	4	14.6	4	1.03	57.45679424	3	1	0	0.239282962	2	1	0	0	0	0	0	53.2783796	37	0	37	0	37	0	37	140	22.421875	4	1	1	1	1	0	1	1	0
80208	1	50	160	27.41445369	2	13.5	4.4	1.63	36.98827684	3	1	0	0.242526791	2	1	0	0	1	1	0	37.636021	37	0	37	0	37	0	37	160	27.41445369	4.4	1	1	0	1	1	1	1	0
10931	2	63	170	20.42941836	4	12.7	3.7	1.66	25.07478294	4	0	0	0.25	2	1	0	1	0	0	0	32.32831219	37	0	37	0	37	0	37	170	20.42941836	3.7	1	1	1	1	0	0	1	0
40112	1	42	122	26.29757785	3	14.1	4.9	0.77	88.3300203	2	0	1	0.250783699	2	0	0	0	0	0	0	86.59820401	37	0	37	0	37	0	37	122	26.29757785	4.9	1	1	0	0	1	1	1	0
120131	1	70	129	23.14638909	2	12.5	4.2	1.6	34.27293769	3	1	0	0.251396648	2	1	0	1	1	1	0	38.88502297	37	0	37	0	37	0	37	129	23.14638909	4.2	1	1	1	0	0	1	1	0
70708	1	63	150	24.18775943	3	14.5	4.4	0.83	72.43017911	2	1	0	0.26035503	2	1	0	0	0	0	0	65.41107929	37	0	37	0	37	0	37	150	24.18775943	4.4	1	1	1	1	1	1	1	0
40126	1	72	175	21.71925011	2	12.6	4.3	1.82	29.5276718	4	0	0	0.271966527	2	1	0	0	1	0	0	21.77877953	37	0	37	0	37	0	37	175	21.71925011	4.3	1	1	1	1	0	1	1	0
90503	2	71	130	NA	2	12.3	4.6	1.17	35.52545832	3	0	0	0.2796875	2	1	0	0	0	0	0	40.35828854	37	0	37	0	37	0	37	130	23.8	4.6	1	1	1	0	1	1	1	0
81009	1	74	135	21.2585034	1	9.6	3.4	2.13	24.66521697	4	1	0	0.296208531	2	1	1	1	0	0	0	22.10505064	37	0	37	0	37	0	37	135	21.2585034	3.4	1	1	1	0	0	0	0	0
81001	2	89	140	17.22480372	4	9.7	3.8	1.82	20.53303455	4	0	0	0.31147541	2	1	0	0	1	1	0	17.39126423	37	0	37	0	37	0	37	140	17.22480372	3.8	1	1	1	1	0	0	0	0
40134	1	74	141	27.08415907	3	14.1	4.4	1.07	52.38251832	3	1	0	0.316573557	2	1	0	0	1	1	0	53.42498619	37	0	37	0	37	0	37	141	27.08415907	4.4	1	1	1	1	1	1	1	0
150309	1	38	134	22.8610983	3	15.3	4.2	1.22	54.94474763	3	1	1	0.321367521	2	1	0	0	1	1	0	53.28151575	37	0	37	0	37	0	37	134	22.8610983	4.2	1	1	0	0	0	1	1	0
90308	2	57	140	NA	1	9.2	4	3.31	12.12881186	5	1	0	0.336363636	2	1	0	0	0	0	0	25.59701509	37	0	37	0	37	0	37	140	23.8	4	1	1	0	1	1	1	0	0
11606	2	79	142	16.6554225	4	12.3	4.8	0.68	62.38245222	2	0	0	0.338709677	2	1	0	0	0	0	0	51.6655607	37	0	37	0	37	0	37	142	16.6554225	4.8	1	1	1	1	0	1	1	0
20310	1	85	120	22.86236854	2	12.5	3.7	1.19	44.81362983	3	1	1	0.354166667	2	1	0	0	0	1	0	56.12165557	37	0	37	0	37	0	37	120	22.86236854	3.7	1	1	1	0	0	0	1	0
10903	2	57	116	NA	3	14	4.3	0.59	80.01989626	2	1	0	0.363636364	2	0	0	0	0	0	0	73.39022148	37	0	37	0	37	0	37	116	23.8	4.3	1	1	0	0	1	1	1	0
80125	1	66	138	20.4914076	2	16.8	4.1	1.16	49.55364214	3	0	0	0.366568915	2	1	0	0	1	1	0	50.34823188	37	0	37	0	37	0	37	138	20.4914076	4.1	1	1	1	0	0	1	1	0
80109	1	77	120	21.60493827	4	11.9	3.9	2.84	17.80117328	4	1	1	0.371335505	2	0	0	0	0	0	0	31.26990411	37	0	37	0	37	0	37	120	21.60493827	3.9	1	1	1	0	0	0	1	0
60112	1	84	110	22.67995241	2	9	4	3.85	12.44627913	5	0	0	0.37704918	2	1	0	0	1	0	1	6.710042445	37	0	37	0	37	0	37	110	22.67995241	4	1	1	1	0	0	1	0	0
70203	2	84	156	NA	1	10.4	3.9	1.43	27.17943273	4	0	0	0.378378378	2	1	0	1	1	1	1	24.29349073	37	0	37	0	37	0	37	156	23.8	3.9	1	1	1	1	1	0	1	0
11503	1	73	118	NA	1	13.3	4	1.63	33.18140947	3	1	0	0.382608696	2	1	1	1	1	0	0	36.45372494	37	0	37	0	37	0	37	118	23.8	4	1	1	1	0	1	1	1	0
150103	1	61	113	30.03151932	3	14.3	4.5	1.2	48.84136401	3	1	0	0.393120393	2	0	0	1	0	0	0	44.50849756	37	0	37	0	37	0	37	113	30.03151932	4.5	1	1	1	0	1	1	1	0
81110	1	65	NA	NA	4	12	4.7	1.58	35.49480082	3	0	0	0.406091371	2	0	0	0	0	0	0	48.01900147	37	0	37	0	37	0	37	139	23.8	4.7	1	1	1	0	1	1	1	0
40120	2	49	187	22.83287935	3	15.8	4.6	0.57	86.78262874	2	1	1	0.422857143	2	1	0	0	1	0	0	73.89686198	37	0	37	0	37	0	37	187	22.83287935	4.6	1	1	0	1	0	1	1	0
10439	2	63	116	17.68550557	2	9.4	3.6	1.26	33.90236961	3	0	0	0.434782609	2	1	0	0	0	0	0	31.2740704	37	0	37	0	37	0	37	116	17.68550557	3.6	1	1	1	0	0	0	0	0
11809	1	75	189	NA	3	13.8	4.3	1.26	43.636888	3	1	1	0.508928571	3	1	0	0	0	1	0	37.00274855	37	0	37	0	37	0	37	189	23.8	4.3	1	1	1	1	1	1	1	0
10201	1	57	139	28.515625	2	15.9	4.8	0.84	73.57056773	2	1	0	0.513513514	3	1	0	0	0	0	0	67.22503171	37	0	37	0	37	0	37	139	28.515625	4.8	1	1	0	0	1	1	1	0
60903	1	60	150	22.77318641	4	10.2	3.9	2.34	23.6347043	4	1	0	0.515676568	3	1	0	0	0	0	0	31.82732462	37	0	37	0	37	0	37	150	22.77318641	3.9	1	1	1	1	0	0	1	0
10418	1	75	131	21.2585034	2	14.3	4.1	1.36	40.13909548	3	1	1	0.537190083	3	1	0	0	1	1	0	34.39914919	37	0	37	0	37	0	37	131	21.2585034	4.1	1	1	1	0	0	1	1	0
20102	1	73	132	20.02937889	1	9.9	3.1	1.71	31.48693041	3	1	0	0.546961326	3	1	0	1	1	0	1	16.23523338	37	0	37	0	37	0	37	132	20.02937889	3.1	1	1	1	0	0	0	0	0
11003	2	71	180	29.75206612	2	10.4	4	2.68	14.34681696	5	1	1	0.554216867	3	1	0	1	1	0	0	15.09950863	37	0	37	0	37	0	37	180	29.75206612	4	1	1	1	1	1	1	1	0
40711	1	78	170	27.2510152	2	9.8	4.1	3.07	16.28700374	4	1	1	0.561687032	3	1	1	0	1	0	1	13.95905727	37	0	37	0	37	0	37	170	27.2510152	4.1	1	1	1	1	1	1	0	0
80301	1	77	120	27.18089991	2	10.5	4	3.38	14.7144496	5	0	0	0.561983471	3	1	1	0	1	0	0	9.984258047	37	0	37	0	37	0	37	120	27.18089991	4	1	1	1	0	1	1	1	0
50504	1	38	133	23.50780533	2	13	3.6	6.21	9.263212503	5	1	0	0.571726656	3	1	0	0	1	1	1	20.61482187	37	0	37	0	37	0	37	133	23.50780533	3.6	1	1	0	0	1	0	1	0
11705	1	37	82	NA	2	15.9	4.4	1.53	43.21906925	3	0	0	0.573529412	3	1	1	1	1	0	1	50.50757123	37	0	37	0	37	0	37	82	23.8	4.4	1	1	0	0	1	1	1	0
10427	1	62	131	21.66531848	3	15.1	4.1	1.18	49.51609632	3	1	0	0.578947368	3	1	0	1	1	0	0	43.57132822	37	0	37	0	37	0	37	131	21.66531848	4.1	1	1	1	0	0	1	1	0
20619	1	77	180	NA	1	13.4	3.7	0.71	81.1152028	2	1	0	0.611854685	3	1	0	1	0	0	0	52.84214403	37	0	37	0	37	0	37	180	23.8	3.7	1	1	1	1	1	0	1	0
50130	1	63	144	29.98358793	2	12.9	4.3	2.92	18.29204044	4	1	0	0.625351479	3	1	1	0	1	1	1	13.7680073	37	0	37	0	37	0	37	144	29.98358793	4.3	1	1	1	1	1	1	1	0
80706	1	55	120	23.87511478	3	11	4	4.05	13.29725027	5	1	0	0.627615063	3	1	0	0	1	0	0	11.0736845	37	0	37	0	37	0	37	120	23.87511478	4	1	1	0	0	1	1	1	0
40125	1	69	129	23.53304271	3	13.9	4.6	1.11	51.34151763	3	0	1	0.639269406	3	1	0	0	0	1	0	59.44872908	37	0	37	0	37	0	37	129	23.53304271	4.6	1	1	1	0	1	1	1	0
110112	1	75	130	28.44095498	2	12.9	4	2.3	22.59065872	4	1	0	0.640096618	3	1	0	1	1	1	0	18.01273636	37	0	37	0	37	0	37	130	28.44095498	4	1	1	1	0	1	1	1	0
40302	1	69	133	24.76756592	3	13.1	3.2	1.74	31.39721763	3	1	0	0.644792687	3	1	0	0	1	0	1	27.38100841	37	0	37	0	37	0	37	133	24.76756592	3.2	1	1	1	0	1	0	1	0
81012	2	84	140	26.57537949	4	10.3	3.6	1.13	35.16496553	3	1	1	0.701357466	3	1	0	1	1	0	1	28.65622643	37	0	37	0	37	0	37	140	26.57537949	3.6	1	1	1	1	1	0	1	0
60401	1	61	122	23.09645801	2	11	4.2	1.84	30.59858679	3	1	1	0.709584533	3	1	0	0	1	0	0	27.2771574	37	0	37	0	37	0	37	122	23.09645801	4.2	1	1	1	0	0	1	1	0
10507	2	86	123	23.55555556	2	11.4	4.3	2.71	13.41456853	5	1	1	0.756756757	3	1	0	0	1	1	1	17.37639997	37	0	37	0	37	0	37	123	23.55555556	4.3	1	1	1	0	1	1	1	0
110502	1	80	132	16.29818594	2	11.2	4.2	2.8	17.88232639	4	1	1	0.810372771	3	1	1	0	0	1	0	14.78332304	37	0	37	0	37	0	37	132	16.29818594	4.2	1	1	1	0	0	1	1	0
120127	1	75	120	26.17519452	2	12.8	4.1	2	26.32281503	4	1	0	0.810810811	3	1	1	0	1	1	0	23.45093517	37	0	37	0	37	0	37	120	26.17519452	4.1	1	1	1	0	1	1	1	0
150105	1	73	162	27.09925101	2	14.3	4	1.37	40.12876264	3	1	0	0.841708543	3	1	0	0	1	1	1	28.22367168	37	0	37	0	37	0	37	162	27.09925101	4	1	1	1	1	1	1	1	0
140113	2	74	128	23.72528616	4	11.8	3.7	1.4	28.84779304	4	1	0	0.851305335	3	1	0	0	0	1	0	19.30618729	37	0	37	0	37	0	37	128	23.72528616	3.7	1	1	1	0	1	0	1	0
40902	1	71	166	NA	3	17.2	3.9	1.6	34.13369651	3	1	0	0.8516341	3	1	0	0	0	0	0	25.72015031	37	0	37	0	37	0	37	166	23.8	3.9	1	1	1	1	1	0	1	0
120140	2	40	130	28.30385016	3	13.9	4.1	0.7	73.47129505	2	1	1	0.870466321	3	0	0	0	0	0	0	70.85395352	37	0	37	0	37	0	37	130	28.30385016	4.1	1	1	0	0	1	1	1	0
140123	1	71	NA	21.51385851	4	10.5	3.9	1.8	30.00699205	3	1	0	0.873239437	3	1	0	1	0	0	0	16.35997114	37	0	37	0	37	0	37	139	21.51385851	3.9	1	1	1	0	0	0	1	0
10442	1	40	177	27.42391545	3	16.6	4.5	1.15	57.75732555	3	1	0	0.87704918	3	1	0	0	0	0	0	78.74300393	37	0	37	0	37	0	37	177	27.42391545	4.5	1	1	0	1	1	1	1	0
10912	1	61	133	21.98967204	4	11.1	4.1	2.81	19.25428311	4	0	0	0.888888889	3	0	1	0	0	0	0	14.05449972	37	0	37	0	37	0	37	133	21.98967204	4.1	1	1	1	0	0	1	1	0
120304	1	80	117	30.521262	2	12.6	3.8	1.4	38.17252012	3	1	0	0.907462687	3	1	0	0	1	1	1	20.94475184	37	0	37	0	37	0	37	117	30.521262	3.8	1	1	1	0	1	0	1	0
81006	1	70	158	24.73659168	2	11.3	4.4	6.47	7.432404017	5	1	1	0.914479255	3	1	0	0	1	0	0	12.99480329	37	0	37	0	37	0	37	158	24.73659168	4.4	1	1	1	1	1	1	1	0
70124	1	80	186	18.63953335	4	10.3	4.2	1.66	31.6822966	3	1	0	0.969117457	3	1	0	0	1	0	0	24.11355885	37	0	37	0	37	0	37	186	18.63953335	4.2	1	1	1	1	0	1	1	0
90101	2	54	164	35.00319922	1	11.6	4	1.3	34.24483924	3	1	0	1.018556701	3	1	0	1	1	0	0	18.59254121	37	0	37	0	37	0	37	164	35.00319922	4	1	1	0	1	1	1	1	0
81013	2	77	121	19.65056175	3	9.9	4.1	4.33	8.292883638	5	1	1	1.020942408	3	0	1	0	0	0	0	10.25637318	37	0	37	0	37	0	37	121	19.65056175	4.1	1	1	1	0	0	1	0	0
160108	1	81	154	19.59645812	2	9	3.5	2	25.74777553	4	1	0	1.038525963	3	1	1	0	1	1	1	17.9237357	37	0	37	0	37	0	37	154	19.59645812	3.5	1	1	1	1	0	0	0	0
10428	1	69	127	21.55102041	1	11.6	3.8	2.08	25.8279985	4	1	0	1.085106383	3	1	0	1	1	1	0	17.02925141	37	0	37	0	37	0	37	127	21.55102041	3.8	1	1	1	0	0	0	1	0
120125	1	63	129	27.01051379	1	11.8	3.7	2.4	22.66939312	4	1	0	1.103752759	3	1	1	1	1	1	1	17.07414719	37	0	37	0	37	0	37	129	27.01051379	3.7	1	1	1	0	1	0	1	0
10101	2	74	120	23.13766913	2	12	4	1.2	34.1469864	3	1	0	1.253731343	3	1	0	0	1	1	0	18.49532818	37	0	37	0	37	0	37	120	23.13766913	4	1	1	1	0	0	1	1	0
120316	1	67	158	25.19031142	2	15.3	3.7	1.5	37.24555277	3	1	0	1.254396249	3	1	1	1	1	1	0	30.49994877	37	0	37	0	37	0	37	158	25.19031142	3.7	1	1	1	1	1	0	1	0
50110	1	62	158	22.77318641	3	13.4	4	1.53	37.26772565	3	1	0	1.439427805	3	1	0	0	1	1	0	13.82846783	37	1	37	0	37	0	37	158	22.77318641	4	1	1	1	1	0	1	1	0
110501	1	30	146	18.18550568	3	16.4	4.3	1.2	59.87474084	3	1	1	1.468253968	3	1	0	0	0	0	0	64.07736313	37	0	37	0	37	0	37	146	18.18550568	4.3	1	1	0	1	0	1	1	0
80910	1	61	125	NA	4	9.4	NA	4.41	11.75970021	5	1	0	1.471193416	3	1	1	1	1	1	1	9.746965374	37	0	37	0	37	0	37	125	23.8	3.87	1	1	1	0	1	0	0	0
20623	2	78	120	24.6385298	4	11.3	3.3	1.04	39.33512586	3	1	1	1.550190597	3	0	0	0	0	0	0	40.17754396	37	0	37	0	37	0	37	120	24.6385298	3.3	1	1	1	0	1	0	1	0
110302	1	71	145	28.54828132	3	13.6	3.7	0.9	64.05444587	2	1	1	1.647727273	3	1	0	0	1	1	0	56.4068992	37	0	37	0	37	0	37	145	28.54828132	3.7	1	1	1	1	1	0	1	0
10906	1	65	113	24.82883384	3	13.7	4.3	1.6	35.00969567	3	1	0	1.8	3	1	0	1	1	1	0	26.35196154	37	0	37	0	37	0	37	113	24.82883384	4.3	2	2	1	0	1	1	1	1
11019	2	78	158	24.12174905	1	11.7	4.2	0.77	54.65050306	3	1	1	1.87012987	3	1	1	1	1	1	0	48.52065592	37	0	37	0	37	0	37	158	24.12174905	4.2	2	2	1	1	1	1	1	1
110205	1	66	105	21.04804761	3	11.4	3.1	3	17.52354498	4	1	1	2.001943635	3	1	0	0	1	1	0	13.7543273	37	0	37	0	37	0	37	105	21.04804761	3.1	2	2	1	0	0	0	1	1
110202	2	45	163	24.43518667	2	8.8	4.2	4.7	8.845026131	5	1	1	2.026578073	3	1	0	0	1	1	0	9.105744142	37	0	37	0	37	0	37	163	24.43518667	4.2	2	2	0	1	1	1	0	1
60309	1	75	125	24.74745426	2	11.8	4.1	2.05	25.62125644	4	1	0	2.038342047	3	1	0	0	1	0	0	13.64136094	37	0	37	0	37	0	37	125	24.74745426	4.1	2	2	1	0	1	1	1	1
50208	2	71	146	23.046875	3	11.5	3.8	1.44	28.30651839	4	1	0	2.174371965	3	1	0	0	1	1	0	19.42138412	37	0	37	0	37	0	37	146	23.046875	3.8	2	2	1	1	0	0	1	1
100501	2	74	168	19.88869596	2	9.4	3.7	2.9	13.0050868	5	1	0	2.197560976	3	1	0	0	1	1	0	8.756403701	37	0	37	0	37	0	37	168	19.88869596	3.7	2	2	1	1	0	0	0	1
120128	1	72	119	26.59336159	3	15.6	4.2	1.9	28.17026056	4	1	1	2.207432058	3	1	0	1	0	1	0	36.05913545	37	0	37	0	37	0	37	119	26.59336159	4.2	2	2	1	0	1	1	1	1
20404	1	82	151	24.82635244	2	13.5	3.9	1.35	39.4413718	3	1	1	2.475633528	3	1	0	0	1	0	0	27.17251337	37	0	37	0	37	0	37	151	24.82635244	3.9	2	2	1	1	1	0	1	1
20618	1	68	125	29.64020327	2	11.3	3.9	2.94	17.76232011	4	1	0	2.476354256	3	1	1	0	1	1	0	13.68244589	37	0	37	0	37	0	37	125	29.64020327	3.9	2	2	1	0	1	0	1	1
120110	1	57	143	24.21875	3	15.1	4	1.3	45.62591835	3	1	0	2.558853634	3	1	0	0	1	1	0	26.60507041	37	0	37	0	37	0	37	143	24.21875	4	2	2	0	1	1	1	1	1
81104	1	62	150	30.11099051	1	11.8	4	2.06	26.9162514	4	1	1	2.6	3	1	0	1	1	1	1	19.91205723	37	0	37	0	37	0	37	150	30.11099051	4	2	2	1	1	1	1	1	1
80704	1	74	170	24.8015873	3	13.8	3.9	2.67	19.26322097	4	1	0	3.704775687	3	1	0	1	1	0	0	18.22626631	37	0	37	0	37	0	37	170	24.8015873	3.9	2	2	1	1	1	0	1	1
120306	1	72	153	NA	1	12.7	3.8	1.2	46.57179963	3	1	1	3.824130879	3	1	1	1	1	0	0	24.07532722	37	0	37	0	37	0	37	153	23.8	3.8	2	2	1	1	1	0	1	1
80118	2	78	142	28.99930748	1	10.5	3.3	1.62	24.22175413	4	1	0	3.852242744	3	1	1	1	1	1	1	11.49614241	37	1	37	0	37	0	37	142	28.99930748	3.3	2	2	1	1	1	0	1	1
130201	1	75	146	27.23922448	1	10.3	3.3	2.04	25.75868832	4	1	0	6.368020305	3	1	1	1	1	1	1	24.8045037	37	0	37	0	37	0	37	146	27.23922448	3.3	2	2	1	1	1	0	1	1
80127	1	74	142	20.19557823	2	11	4.3	2.19	23.92689616	4	1	0	6.708494208	3	1	1	0	1	1	0	18.51312682	37	0	37	0	37	0	37	142	20.19557823	4.3	2	2	1	1	0	1	1	1
60114	2	67	136	20.13477975	3	9.8	4.5	1.42	29.22531839	4	1	0	6.9375	3	1	1	0	1	1	0	24.65266425	37	0	37	0	37	0	37	136	20.13477975	4.5	2	2	1	0	0	1	0	1
20501	2	58	160	NA	1	9.9	3.1	6.16	6.117035981	5	1	0	8.671328671	3	1	1	1	1	0	1	65.09074614	37	0	37	0	37	0	37	160	23.8	3.1	2	2	0	1	1	0	0	1
40146	2	36	148	24.5389649	4	13.2	2.2	0.79	66.34119845	2	1	1	17.05738706	3	1	0	0	0	0	1	57.61646151	37	0	37	0	37	0	37	148	24.5389649	2.2	2	2	0	1	1	0	1	1
90110	2	75	132	28.66666667	1	9.8	4.2	3.77	9.722683502	5	1	0	1.585365854	3	1	0	1	1	1	1	3.50175519	37	1	31	0	37	0	37	132	28.66666667	4.2	1	1	1	0	1	1	0	0
80219	2	75	146	22.66666667	2	11.5	4.1	2.27	16.93601766	4	1	0	2.129742962	3	1	0	0	1	1	0	6.706046946	37	1	31	0	37	0	37	146	22.66666667	4.1	2	2	1	1	0	1	1	1
140115	2	87	151	NA	3	12.5	3.4	1.3	29.86414705	4	1	0	3.952380952	3	1	0	0	1	1	0	9.147350355	37	1	31	0	37	0	37	151	23.8	3.4	2	2	1	1	1	0	1	1
80302	1	61	180	24.56747405	1	13.2	3.6	3.04	17.6664125	4	1	0	4.570446735	3	1	0	1	1	0	1	6.078958539	37	1	31	0	37	0	37	180	24.56747405	3.6	2	2	1	1	1	0	1	1
20609	2	50	155	38.36873541	1	10.4	3.4	1.98	22.0947992	4	1	1	6.120689655	3	1	0	1	1	1	1	9.231265357	37	1	31	0	37	0	37	155	38.36873541	3.4	2	2	0	1	1	0	1	1
40706	1	39	150	24.99179143	4	12.6	4.5	1.7	37.93630845	3	0	0	0.063816209	1	1	1	0	1	0	0	12.77203343	37	1	30	0	37	0	37	150	24.99179143	4.5	0	0	0	1	1	1	1	0
90305	1	77	158	21.43600416	4	9.9	4.7	2.66	19.12310375	4	0	0	0.203658537	2	1	0	0	1	0	0	6.501634641	37	1	30	0	37	0	37	158	21.43600416	4.7	0	0	1	1	0	1	0	0
10913	1	47	132	25.2493372	1	12.3	3.8	1.97	30.60297118	3	1	0	4.315789474	3	1	0	1	1	1	0	10.28828676	37	1	30	0	37	0	37	132	25.2493372	3.8	2	2	0	0	1	0	1	1
50609	1	81	142	NA	2	12.3	4.7	2.7	18.54191439	4	1	0	1.280113788	3	1	0	1	0	1	0	5.133788269	37	1	25	0	37	0	37	142	23.8	4.7	1	1	1	1	1	1	1	0
50126	1	59	130	22.60487528	2	10.7	4	2.27	24.55132384	4	1	1	2.529028604	3	1	0	0	1	0	0	10.8414464	37	1	25	0	37	0	37	130	22.60487528	4	2	2	0	0	0	1	1	1
90201	1	70	157	21.04804761	3	13.4	4.3	1.05	54.33472824	3	1	0	4.067741935	3	1	0	0	1	0	1	10.85583139	37	1	25	0	37	0	37	157	21.04804761	4.3	2	2	1	1	0	1	1	1
50107	1	81	120	26.34649403	2	14.1	4.6	1.71	30.56108612	3	0	0	0.048242591	1	1	0	1	0	0	0	19.36719556	37	1	19	0	37	0	37	120	26.34649403	4.6	0	0	1	0	1	1	1	0
20613	2	46	160	NA	1	10	2.6	0.64	77.85271796	2	1	1	5.05952381	3	1	0	1	1	1	0	14.63849685	37	1	19	0	37	0	37	160	23.8	2.6	2	2	0	1	1	0	1	1
110213	1	48	138	20.3125	1	10.9	3.5	1.9	31.64674556	3	1	1	6.553738318	3	1	0	1	1	0	0	7.83435515	37	1	19	0	37	0	37	138	20.3125	3.5	2	2	0	0	0	0	1	1
80909	1	78	140	20.61423563	2	12.7	3.8	0.89	63.11577389	2	0	0	0.138888889	1	1	0	0	0	0	0	38.33613609	37	1	13	0	37	0	37	140	20.61423563	3.8	0	0	1	1	0	0	1	0
90603	1	63	182	24.97704316	1	13.4	3.4	1.37	41.86187647	3	1	1	6.478089888	3	1	0	0	1	1	1	12.28706067	37	1	12	0	37	0	37	182	24.97704316	3.4	2	2	1	1	1	0	1	1
110401	2	60	91	16.44444444	4	8.9	1.8	0.9	49.67929843	3	0	0	0.257452575	2	0	1	0	0	0	1	30.21143538	37	1	7	0	37	0	37	91	16.44444444	1.8	1	1	1	0	0	0	0	0
90510	1	78	125	22.77318641	3	10.7	3.8	2.49	20.47993119	4	1	1	6.433333333	3	1	0	0	0	0	0	6.739126197	38	1	38	0	38	1	36	125	22.77318641	3.8	2	2	1	0	0	0	1	1
80107	1	67	140	22.77318641	3	14.4	3.7	1.47	38.0779095	3	1	0	0.98886706	3	1	0	1	1	1	0	43.37839203	37	0	37	0	37	1	36	140	22.77318641	3.7	1	1	1	1	0	0	1	0
80902	1	68	136	28.10288964	1	12.3	3.6	2.67	19.7364188	4	1	0	5.627906977	3	1	0	1	1	1	1	24.33431804	37	0	37	0	37	1	36	136	28.10288964	3.6	2	2	1	0	1	0	1	1
10603	1	66	115	19.83031619	2	16.2	4.6	1.86	29.5627928	4	0	0	0	1	1	0	0	1	1	1	67.87513951	36	0	36	0	36	0	36	115	19.83031619	4.6	0	0	1	0	0	1	1	0
10935	2	74	143	17.35785326	4	12.1	4.5	0.85	49.79575942	3	0	0	0	1	1	1	0	0	0	0	52.60692106	36	0	36	0	36	0	36	143	17.35785326	4.5	0	0	1	1	0	1	1	0
10936	1	66	144	24.4833985	2	14.9	4.2	1.14	50.50550443	3	0	0	0	1	1	0	0	0	0	0	45.88765336	36	0	36	0	36	0	36	144	24.4833985	4.2	0	0	1	1	1	1	1	0
20210	1	46	90	NA	4	14.8	3.8	1.47	42.41749995	3	0	0	0	1	0	0	0	0	0	0	41.65530232	36	0	36	0	36	0	36	90	23.8	3.8	0	0	0	0	1	0	1	0
20403	1	51	150	25.71327431	4	12.8	4.4	0.88	72.18800605	2	0	0	0	1	1	0	0	0	0	0	87.12233606	36	0	36	0	36	0	36	150	25.71327431	4.4	0	0	0	1	1	1	1	0
20631	1	77	90	24.3158834	4	16.9	3.8	1.39	38.89741141	3	0	0	0	1	0	0	0	0	0	0	42.8360609	36	0	36	0	36	0	36	90	24.3158834	3.8	0	0	1	0	1	0	1	0
20632	1	83	130	25.49923162	2	14	4.3	1.82	28.34707279	4	0	0	0	1	1	0	0	0	0	0	40.54587219	36	0	36	0	36	0	36	130	25.49923162	4.3	0	0	1	0	1	1	1	0
50211	1	66	142	21.87755102	2	12	4.4	2.08	26.15961403	4	0	0	0	1	1	0	0	1	1	1	23.70087425	36	0	36	0	36	0	36	142	21.87755102	4.4	0	0	1	1	0	1	1	0
60403	2	65	147	20.82999519	2	11.6	4.5	1.06	40.59339908	3	0	0	0	1	1	0	0	0	1	0	41.3496832	36	0	36	0	36	0	36	147	20.82999519	4.5	0	0	1	1	0	1	1	0
60801	1	72	135	24.42857743	2	13.4	4.5	1.17	47.87976065	3	0	0	0	1	1	0	0	0	0	0	42.17014749	36	0	36	0	36	0	36	135	24.42857743	4.5	0	0	1	0	1	1	1	0
100303	1	73	153	27.66009594	2	12.3	3.9	1.3	42.49854305	3	0	1	0.018226002	1	1	0	0	1	1	0	37.00038173	36	0	36	0	36	0	36	153	27.66009594	3.9	0	0	1	1	1	0	1	0
40712	1	47	112	25.30864198	4	14.6	4.4	1.07	59.67106538	3	0	0	0.018842327	1	0	0	0	0	0	0	55.76385919	36	0	36	0	36	0	36	112	25.30864198	4.4	0	0	0	0	1	1	1	0
40129	1	71	119	26.57312925	2	14.5	4.3	1.07	53.00840431	3	0	0	0.020746888	1	1	0	0	1	0	0	44.57885431	36	0	36	0	36	0	36	119	26.57312925	4.3	0	0	1	0	1	1	1	0
40127	1	78	139	NA	2	16.1	4.2	1.26	43.14845032	3	0	0	0.021052632	1	1	0	0	1	0	0	49.03240445	36	0	36	0	36	0	36	139	23.8	4.2	0	0	1	0	1	1	1	0
50212	1	72	156	NA	2	11.3	3.7	1.95	27.38100841	4	0	0	0.021881838	1	1	1	0	1	1	1	39.19231851	36	0	36	0	36	0	36	156	23.8	3.7	0	0	1	1	1	0	1	0
10202	1	32	154	24.58270095	4	14.4	4.4	0.87	83.55830541	2	0	0	0.025	1	1	0	0	0	0	0	69.17140837	36	0	36	0	36	0	36	154	24.58270095	4.4	0	0	0	1	1	1	1	0
12004	2	78	108	24.77950149	2	12.2	4.5	1.1	36.99401087	3	0	0	0.025974026	1	1	0	1	1	1	0	42.96168868	36	0	36	0	36	0	36	108	24.77950149	4.5	0	0	1	0	1	1	1	0
11614	1	72	131	23.71775659	4	13.7	4.8	1.38	39.96865951	3	0	0	0.03125	1	0	0	0	0	0	0	33.60097553	36	0	36	0	36	0	36	131	23.71775659	4.8	0	0	1	0	1	1	1	0
40148	1	76	121	23.50780533	1	12	3.5	1.35	40.31095492	3	0	0	0.033112583	1	1	1	1	1	1	0	44.53537361	36	0	36	0	36	0	36	121	23.50780533	3.5	0	0	1	0	1	0	1	0
10905	2	51	125	20.504934	3	12.8	4.4	0.61	79.65676927	2	0	1	0.033333333	1	0	0	0	0	0	0	71.88993547	36	0	36	0	36	0	36	125	20.504934	4.4	0	0	0	0	0	1	1	0
120313	1	85	100	29.72651605	2	8.9	4.2	2.5	19.89354262	4	0	0	0.036855037	1	1	0	0	1	0	1	24.87028745	36	0	36	0	36	0	36	100	29.72651605	4.2	0	0	1	0	1	1	0	0
40153	1	72	149	21.4532872	2	13.2	4.3	0.86	67.05111401	2	0	0	0.041407867	1	1	0	0	1	0	0	56.81123684	36	0	36	0	36	0	36	149	21.4532872	4.3	0	0	1	1	0	1	1	0
40403	1	77	140	NA	1	13	4	1.57	34.04588847	3	0	0	0.041731873	1	1	0	1	1	0	0	49.20752988	36	0	36	0	36	0	36	140	23.8	4	0	0	1	1	1	1	1	0
10915	1	52	122	20.61917225	3	12.8	4.3	0.95	66.02055123	2	0	1	0.042682927	1	0	0	1	0	0	0	63.50228617	36	0	36	0	36	0	36	122	20.61917225	4.3	0	0	0	0	0	1	1	0
150206	1	68	83	20.72704082	2	13.2	4.1	1.93	28.14958366	4	0	0	0.04415011	1	1	0	0	0	0	0	33.22396144	36	0	36	0	36	0	36	83	20.72704082	4.1	0	0	1	0	0	1	1	0
11023	1	72	169	22.60026298	2	11.4	4.5	1.06	53.34118836	3	0	0	0.045454545	1	1	0	0	1	0	0	38.2873844	36	0	36	0	36	0	36	169	22.60026298	4.5	0	0	1	1	0	1	1	0
70403	2	84	120	21.17574638	2	10	4	1.31	29.91460108	4	0	0	0.058814094	1	1	0	0	0	0	0	27.32489071	36	0	36	0	36	0	36	120	21.17574638	4	0	0	1	0	0	1	1	0
100406	2	88	123	19.55555556	2	10.4	3.4	0.7	58.59254816	3	0	0	0.059131737	1	1	0	0	1	1	0	45.74748531	36	0	36	0	36	0	36	123	19.55555556	3.4	0	0	1	0	0	0	1	0
10924	2	63	118	17.47471743	4	13.4	4.8	1.14	37.82522528	3	0	0	0.066929134	1	0	0	0	0	0	0	52.128535	36	0	36	0	36	0	36	118	17.47471743	4.8	0	0	1	0	0	1	1	0
40102	2	73	125	20.93212012	3	11.8	4.2	0.78	54.91879658	3	0	1	0.072815534	1	0	0	0	0	0	0	72.33611821	36	0	36	0	36	0	36	125	20.93212012	4.2	0	0	1	0	0	1	1	0
120109	1	53	150	26.8315546	2	15.2	4.4	1.2	50.85226157	3	0	0	0.076452599	1	1	1	0	1	1	1	50.05500199	36	0	36	0	36	0	36	150	26.8315546	4.4	0	0	0	1	1	1	1	0
50116	2	77	150	NA	2	11.6	4.1	1.14	35.70832039	3	0	0	0.079057633	1	1	1	1	0	0	0	36.36436458	36	0	36	0	36	0	36	150	23.8	4.1	0	0	1	1	1	1	1	0
40137	1	87	115	19.72103697	3	10.7	4.3	1.2	44.10983378	3	1	0	0.086724483	1	0	0	0	0	0	0	51.62858304	36	0	36	0	36	0	36	115	19.72103697	4.3	0	0	1	0	0	1	1	0
120133	2	60	120	24.43518667	3	11	4.3	1.5	28.41011045	4	0	1	0.087815587	1	1	0	0	0	1	0	33.32327858	36	0	36	0	36	0	36	120	24.43518667	4.3	0	0	1	0	1	1	1	0
11010	1	77	129	22.86236854	2	12.3	4.4	1.76	30.0460948	3	0	0	0.095238095	1	1	0	0	1	1	1	37.87644361	36	0	36	0	36	0	36	129	22.86236854	4.4	0	0	1	0	0	1	1	0
10433	1	55	132	23.23765616	2	14.2	4.5	1.07	57.03898455	3	0	0	0.099009901	1	1	0	0	0	1	0	56.17615921	36	0	36	0	36	0	36	132	23.23765616	4.5	0	0	0	0	0	1	1	0
10405	1	84	159	23.18777052	2	12.7	4.1	1.94	26.34380374	4	0	0	0.125	1	1	1	1	1	1	0	18.31387475	36	0	36	0	36	0	36	159	23.18777052	4.1	0	0	1	1	0	1	1	0
110108	1	65	153	22.64983832	1	10.2	3.9	2.2	24.71070771	4	1	0	0.13016412	1	1	0	1	0	0	0	34.55925812	36	0	36	0	36	0	36	153	22.64983832	3.9	0	0	1	1	0	0	1	0
50215	1	57	128	20.95717116	4	12.4	4	2.23	25.28250642	4	0	0	0.131245339	1	1	0	0	1	1	0	9.486679138	36	1	36	0	36	0	36	128	20.95717116	4	0	0	0	0	0	1	1	0
50201	2	40	132	21.8299522	4	13.1	4.3	1.39	34.68939769	3	0	0	0.131348511	1	0	0	0	0	0	0	20.97723859	36	0	36	0	36	0	36	132	21.8299522	4.3	0	0	0	0	0	1	1	0
10449	1	53	155	30.66890496	2	14.9	4.6	1.21	50.39266892	3	1	1	0.13253012	1	1	0	0	1	1	1	50.5153528	36	0	36	0	36	0	36	155	30.66890496	4.6	0	0	0	1	1	1	1	0
10938	1	69	144	23.03004535	3	11.9	3.7	1.15	49.3910892	3	1	1	0.13362069	1	1	0	0	0	1	0	39.03926156	36	0	36	0	36	0	36	144	23.03004535	3.7	0	0	1	1	0	0	1	0
80211	1	65	122	24.15881797	4	14.5	4.6	3.43	15.20140848	4	0	0	0.137719969	1	1	0	0	1	0	0	29.48395917	36	0	36	0	36	0	36	122	24.15881797	4.6	0	0	1	0	1	1	1	0
80809	1	67	135	27.18089991	2	14.1	4.3	1.91	28.59352891	4	0	0	0.139318885	1	1	0	1	1	1	1	45.29552199	36	0	36	0	36	0	36	135	27.18089991	4.3	0	0	1	0	1	1	1	0
10607	1	70	127	21.45357371	2	11.6	4.2	1.74	31.26782804	3	0	1	0.14159292	1	1	0	0	1	1	0	25.82077927	36	0	36	0	36	0	36	127	21.45357371	4.2	0	0	1	0	0	1	1	0
11017	1	71	135	23.03004535	2	11.4	4.8	1.76	30.75386653	3	0	1	0.142857143	1	1	0	0	1	1	1	19.66575452	36	0	36	0	36	0	36	135	23.03004535	4.8	0	0	1	0	0	1	1	0
10403	1	66	130	25.69120061	4	14.7	4.1	0.99	58.9342441	3	0	0	0.148148148	2	1	0	0	0	0	0	53.99672555	36	0	36	0	36	0	36	130	25.69120061	4.1	0	0	1	0	1	1	1	0
50210	1	73	130	19.94805977	4	6.7	3.2	0.98	57.89309159	3	0	1	0.148994289	2	1	0	0	1	1	1	50.43414136	36	0	36	0	36	0	36	130	19.94805977	3.2	0	0	1	0	0	0	0	0
40401	1	52	170	27.77777778	1	13.2	3.7	4.48	12.10070359	5	1	0	0.153846154	2	1	0	1	1	0	0	5.232244304	36	1	36	0	36	0	36	170	27.77777778	3.7	0	0	0	1	1	0	1	0
20307	1	77	130	25.68956193	2	11.4	3.9	2.08	25.02750768	4	0	0	0.173553719	2	1	1	0	1	1	1	22.60582031	36	0	36	0	36	0	36	130	25.68956193	3.9	0	0	1	0	1	0	1	0
10206	2	64	117	26.57777778	2	10.2	4.4	1.26	33.74948417	3	0	0	0.176470588	2	1	0	1	1	1	0	39.03175789	36	0	36	0	36	0	36	117	26.57777778	4.4	0	0	1	0	1	1	1	0
10307	2	22	110	NA	3	11.9	4.2	0.73	83.30971523	2	1	1	0.192708333	2	1	0	0	1	0	0	105.2713746	36	0	36	0	36	0	36	110	23.8	4.2	0	0	0	0	1	1	1	0
11901	1	74	126	27.45890023	1	10.1	4.2	3.06	16.5940726	4	0	0	0.193181818	2	1	1	1	1	1	1	15.62229432	36	0	36	0	36	0	36	126	27.45890023	4.2	0	0	1	0	1	1	1	0
30201	1	70	172	29.27099403	4	14.2	4.4	1.88	28.72962156	4	1	0	0.2	2	1	0	0	1	0	0	18.43049802	36	0	36	0	36	0	36	172	29.27099403	4.4	0	0	1	1	1	1	1	0
11603	1	82	133	26.56834169	2	12.6	4.6	1.55	33.90894489	3	0	0	0.201342282	2	1	0	1	0	1	1	23.10931616	36	0	36	0	36	0	36	133	26.56834169	4.6	0	0	1	0	1	1	1	0
80108	1	78	142	NA	1	15.6	4	1.87	28.01404755	4	1	0	0.208816705	2	1	1	1	1	0	0	26.92371504	36	0	36	0	36	0	36	142	23.8	4	0	0	1	1	1	1	1	0
130210	2	71	120	17.89802289	1	10.4	4	0.84	51.0473831	3	0	0	0.209876543	2	0	0	1	0	0	0	46.21525797	36	0	36	0	36	0	36	120	17.89802289	4	0	0	1	0	0	1	1	0
100604	2	73	125	21.31691022	4	11.7	3.7	1.3	31.40642331	3	1	0	0.220536166	2	0	0	0	0	0	0	23.4511591	36	0	36	0	36	0	36	125	21.31691022	3.7	0	0	1	0	0	0	1	0
81103	1	60	160	NA	2	14.3	4.3	1.25	46.9302391	3	0	0	0.224586288	2	1	0	1	1	1	0	41.20337594	36	0	36	0	36	0	36	160	23.8	4.3	1	1	1	1	1	1	1	0
80309	2	72	133	26.22222222	2	10.6	4.2	1.07	39.01628267	3	0	0	0.237288136	2	1	0	0	1	0	0	33.10910139	36	0	36	0	36	0	36	133	26.22222222	4.2	1	1	1	0	1	1	1	0
11608	2	53	140	23.50821423	2	11	4.5	1.25	35.93845804	3	0	1	0.24	2	1	0	0	1	1	0	30.53363991	36	0	36	0	36	0	36	140	23.50821423	4.5	1	1	0	1	1	1	1	0
80204	1	67	126	21.04804761	2	13.1	4.2	2.55	20.84314761	4	1	0	0.240437158	2	1	1	0	0	1	1	30.87932041	36	0	36	0	36	0	36	126	21.04804761	4.2	1	1	1	0	0	1	1	0
90106	2	71	160	21.62064772	2	12.8	4.3	1.93	20.54638048	4	0	1	0.253030303	2	1	0	0	1	0	0	19.52764402	36	0	36	0	36	0	36	160	21.62064772	4.3	1	1	1	1	0	1	1	0
70702	1	76	130	21.61281179	1	11.5	3.6	1.74	30.53847538	3	1	0	0.253521127	2	1	0	1	1	1	0	9.559030642	36	1	36	0	36	0	36	130	21.61281179	3.6	1	1	1	0	0	0	1	0
10910	1	61	143	28.28282828	4	13.6	3.9	1.19	49.2905531	3	0	0	0.257142857	2	1	0	0	0	0	0	42.00843589	36	0	36	0	36	0	36	143	28.28282828	3.9	1	1	1	1	1	0	1	0
160112	1	52	94	21.29529475	4	13.5	4.3	2.13	27.29364158	4	0	0	0.260047281	2	1	0	0	1	0	0	28.9315947	36	0	36	0	36	0	36	94	21.29529475	4.3	1	1	0	0	0	1	1	0
11025	1	69	125	19.14358559	2	12	5	1.3	43.1914728	3	1	1	0.27027027	2	1	1	0	1	1	0	41.61535543	36	0	36	0	36	0	36	125	19.14358559	5	1	1	1	0	0	1	1	0
40135	2	75	136	25.55941358	2	12.7	4.3	0.89	47.17054765	3	0	0	0.273972603	2	1	0	0	1	1	1	30.30450096	36	0	36	0	36	0	36	136	25.55941358	4.3	1	1	1	0	1	1	1	0
11014	1	69	102	22.6071525	1	12.6	4.2	1.56	35.38129546	3	0	0	0.28	2	1	0	1	1	0	0	43.77095606	36	0	36	0	36	0	36	102	22.6071525	4.2	1	1	1	0	0	1	1	0
80502	1	79	125	22.05805119	2	15.6	4.6	2.03	25.51420786	4	0	0	0.280082988	2	1	0	1	1	1	1	36.47544171	36	0	36	0	36	0	36	125	22.05805119	4.6	1	1	1	0	0	1	1	0
80216	1	70	150	29.06574394	2	16.1	4.3	1.29	43.37839203	3	1	0	0.280433397	2	1	0	0	1	0	0	44.36173415	36	0	36	0	36	0	36	150	29.06574394	4.3	1	1	1	1	1	1	1	0
81108	1	79	170	NA	4	12.6	4.3	1.16	47.06149448	3	0	0	0.281995662	2	1	0	1	1	1	1	33.55461883	36	0	36	0	36	0	36	170	23.8	4.3	1	1	1	1	1	1	1	0
10208	1	78	125	22.4996371	2	13.4	4.3	1.2	45.51413526	3	1	0	0.29338843	2	1	1	0	1	1	0	24.15767296	36	0	36	0	36	0	36	125	22.4996371	4.3	1	1	1	0	0	1	1	0
50407	1	70	120	26.40235457	2	10.2	4.1	2.45	21.5035863	4	1	0	0.294655261	2	1	1	0	0	1	0	15.13733542	36	0	36	0	36	0	36	120	26.40235457	4.1	1	1	1	0	1	1	1	0
20117	1	79	140	24.60822586	2	9.8	3.5	1.37	39.22929056	3	0	0	0.306643952	2	1	0	0	0	0	0	24.84084787	36	0	36	0	36	0	36	140	24.60822586	3.5	1	1	1	1	1	0	0	0
70123	2	69	166	25.55671176	2	13.5	4.3	2.7	14.3477738	5	1	0	0.345781466	2	1	0	0	0	1	0	18.56208409	36	0	36	0	36	0	36	166	25.55671176	4.3	1	1	1	1	1	1	1	0
10421	1	63	140	23.95122659	3	14.3	4	1.01	58.43370306	3	0	1	0.356164384	2	1	0	0	0	0	0	58.28980741	36	0	36	0	36	0	36	140	23.95122659	4	1	1	1	1	1	1	1	0
80404	1	66	119	24.67702134	2	14.2	4.2	0.98	59.59245725	3	1	0	0.362364908	2	1	0	0	0	0	0	53.44489007	36	0	36	0	36	0	36	119	24.67702134	4.2	1	1	1	0	1	1	1	0
20108	1	69	136	24.33747972	2	11.5	4.1	1.3	43.1914728	3	1	0	0.37037037	2	1	1	0	1	1	0	33.76601391	36	0	36	0	36	0	36	136	24.33747972	4.1	1	1	1	0	1	1	1	0
50125	2	72	110	20.08765522	4	8.1	4.2	3.64	10.22225777	5	1	0	0.37934492	2	1	0	0	1	0	0	4.567949228	36	1	36	0	36	0	36	110	20.08765522	4.2	1	1	1	0	0	1	0	0
80209	1	48	138	23.7654321	3	15.4	4	1.15	54.81280881	3	1	0	0.385273973	2	1	0	0	1	0	0	48.74428597	36	0	36	0	36	0	36	138	23.7654321	4	1	1	0	0	1	1	1	0
80911	1	71	135	NA	2	12.2	3.9	1.77	30.56383387	3	1	1	0.399079048	2	1	1	0	1	1	1	23.45776905	36	0	36	0	36	0	36	135	23.8	3.9	1	1	1	0	1	0	1	0
10211	2	75	129	30.11822105	1	12.6	4.3	1.24	32.81710466	3	1	0	0.422222222	2	1	0	1	1	1	0	32.73850364	36	0	36	0	36	0	36	129	30.11822105	4.3	1	1	1	0	1	1	1	0
50109	1	81	152	25.40281608	2	11.3	4	1.68	31.15861717	3	0	0	0.436363636	2	1	0	0	1	0	0	18.34938939	36	0	36	0	36	0	36	152	25.40281608	4	1	1	1	1	1	1	1	0
150312	1	74	150	28.33653116	2	14	4.5	1.35	40.62067011	3	1	0	0.449927431	2	1	0	0	0	0	0	44.46545083	36	0	36	0	36	0	36	150	28.33653116	4.5	1	1	1	1	1	1	1	0
150112	2	54	123	NA	4	12.6	4	1.07	42.37437508	3	0	1	0.459016393	2	0	0	0	0	0	0	40.88514064	36	0	36	0	36	0	36	123	23.8	4	1	1	0	0	1	1	1	0
150208	2	68	170	24.91118811	2	10.9	4.3	1.1	38.47977401	3	0	0	0.491493384	2	1	1	0	1	1	0	39.57768664	36	0	36	0	36	0	36	170	24.91118811	4.3	1	1	1	1	1	1	1	0
10415	1	61	109	19.1989603	3	14.3	4.2	0.88	68.57219065	2	1	1	0.494117647	2	0	0	0	0	0	0	55.75027118	36	0	36	0	36	0	36	109	19.1989603	4.2	1	1	1	0	0	1	1	0
100606	2	84	136	21.80572866	2	12.1	4.6	2.6	14.13178985	5	0	0	0.513605442	3	1	0	0	1	0	1	18.95213282	36	0	36	0	36	0	36	136	21.80572866	4.6	1	1	1	0	0	1	1	0
20105	1	79	88	28.83680613	2	13.8	3.4	1.86	28.07602327	4	1	1	0.51969824	3	1	1	1	1	1	1	32.09252699	36	0	36	0	36	0	36	88	28.83680613	3.4	1	1	1	0	1	0	1	0
20611	1	75	149	22.95547628	1	11.5	3.7	2.57	20.00747627	4	1	0	0.5466541	3	1	0	1	1	1	1	13.64136094	36	0	36	0	36	0	36	149	22.95547628	3.7	1	1	1	1	0	0	1	0
130206	2	49	140	NA	2	16.7	4	0.61	80.57662149	2	1	1	0.548986486	3	1	0	0	0	1	1	59.69654146	36	0	36	0	36	0	36	140	23.8	4	1	1	0	1	1	1	1	0
100103	1	50	132	22.20408163	3	11.9	4.1	1.3	47.37435513	3	1	1	0.552390641	3	1	1	0	1	0	0	62.76386108	36	0	36	0	36	0	36	132	22.20408163	4.1	1	1	0	0	0	1	1	0
20604	2	58	120	21.84627183	3	12.1	3.7	0.89	50.7819843	3	1	1	0.574712644	3	1	0	0	0	0	0	51.96551073	36	0	36	0	36	0	36	120	21.84627183	3.7	1	1	0	0	0	0	1	0
140120	1	73	150	24.91349481	3	15.3	4	1.1	51.02047194	3	1	1	0.594322886	3	1	0	0	1	1	1	55.97682078	36	0	36	0	36	0	36	150	24.91349481	4	1	1	1	1	1	1	1	0
40508	1	77	138	25.34435262	1	12.5	4.3	1.87	28.11798366	4	1	0	0.6	3	1	0	1	1	0	1	23.63349519	36	0	36	0	36	0	36	138	25.34435262	4.3	1	1	1	0	1	1	1	0
60701	1	57	138	28.08217087	1	17.4	4.3	0.98	62.15331822	2	1	1	0.611995104	3	1	0	1	0	0	0	61.2450501	36	0	36	0	36	0	36	138	28.08217087	4.3	1	1	0	0	1	1	1	0
10602	2	50	137	18.82745703	3	11.5	4.3	2.77	15.30272979	4	1	0	0.630952381	3	1	0	0	1	0	0	14.64362942	36	0	36	0	36	0	36	137	18.82745703	4.3	1	1	0	0	0	1	1	0
90111	1	54	131	24.08822312	3	15.6	4.2	1.2	50.58018782	3	1	1	0.641052632	3	1	0	0	1	0	0	44.13803523	36	0	36	0	36	0	36	131	24.08822312	4.2	1	1	0	0	1	1	1	0
11001	1	51	NA	NA	3	14.6	4.4	1.01	62.08711879	2	1	0	0.663829787	3	0	0	0	0	0	0	67.64268495	36	0	36	0	36	0	36	139	23.8	4.4	1	1	0	0	1	1	1	0
40147	1	74	162	22.58955144	2	15.2	3.5	1.25	44.18884723	3	0	0	0.678733032	3	1	0	0	1	1	0	31.41020978	36	0	36	0	36	0	36	162	22.58955144	3.5	1	1	1	1	0	0	1	0
120112	1	34	122	20.41522491	3	14.8	4.7	1.6	42.16576847	3	1	0	0.72327044	3	1	0	0	1	0	0	32.24044443	36	0	36	0	36	0	36	122	20.41522491	4.7	1	1	0	0	0	1	1	0
40123	2	57	159	19.72386588	3	14.3	4.5	0.89	51.03609269	3	1	1	0.741150442	3	1	0	0	0	1	0	52.88499343	36	0	36	0	36	0	36	159	19.72386588	4.5	1	1	0	1	0	1	1	0
11805	1	76	143	22.53851552	3	10.7	4.6	3.97	12.38600966	5	1	1	0.754716981	3	1	1	0	0	1	0	11.00044054	36	0	36	0	36	0	36	143	22.53851552	4.6	1	1	1	1	0	1	1	0
40149	2	50	143	20.57613169	3	12	3.8	0.65	74.73336971	2	1	1	0.759717314	3	1	0	0	0	0	0	58.5596602	36	0	36	0	36	0	36	143	20.57613169	3.8	1	1	0	1	0	0	1	0
140131	1	72	137	22.33241506	4	11.3	3.9	2.7	19.17941452	4	1	1	0.769230769	3	1	0	0	1	1	1	14.27081272	36	0	36	0	36	0	36	137	22.33241506	3.9	1	1	1	0	0	0	1	0
70113	1	77	144	23.828125	2	5.9	3.4	2.17	23.89416966	4	1	0	0.778451868	3	1	0	0	1	1	0	17.53939573	36	0	36	0	36	0	36	144	23.828125	3.4	1	1	1	1	1	0	0	0
60501	1	56	197	21.4532872	2	13.6	3.9	1.73	33.54666327	3	1	1	0.81407563	3	1	0	0	1	0	0	27.44785929	36	0	36	0	36	0	36	197	21.4532872	3.9	1	1	0	1	0	0	1	0
120118	2	53	118	18.08021039	3	13.4	4.5	1.5	29.43982041	4	1	1	0.814332248	3	1	0	0	1	0	0	27.3769682	36	0	36	0	36	0	36	118	18.08021039	4.5	1	1	0	0	0	1	1	0
40140	1	64	118	28.95900015	2	16.4	4.5	1.89	29.30750607	4	1	0	0.814708003	3	1	0	0	1	1	1	18.8897958	36	0	36	0	36	0	36	118	28.95900015	4.5	1	1	1	0	1	1	1	0
70103	1	53	142	16.05142332	4	11.2	3.5	3.17	17.57016025	4	1	0	0.885001553	3	1	0	0	1	1	0	16.12266744	36	0	36	0	36	0	36	142	16.05142332	3.5	1	1	0	1	0	0	1	0
120132	1	76	117	24.30952422	1	12.9	4.6	2.4	21.48113035	4	1	1	0.892098556	3	1	1	1	1	0	0	22.36262273	36	0	36	0	36	0	36	117	24.30952422	4.6	1	1	1	0	1	1	1	0
80806	1	69	127	20.03193497	3	9.8	3.2	2.47	21.40136993	4	1	0	0.896399706	3	1	1	0	0	0	1	10.86246026	36	0	36	0	36	0	36	127	20.03193497	3.2	1	1	1	0	0	0	0	0
10424	2	37	123	36.06647188	3	14.8	4.6	0.98	51.99612112	3	1	0	0.921568627	3	1	0	0	0	0	0	50.28402665	36	0	36	0	36	0	36	123	36.06647188	4.6	1	1	0	0	1	1	1	0
70118	1	47	226	27.71768524	2	14.1	4.3	3.12	18.50565745	4	1	0	0.933644548	3	1	0	0	1	0	1	15.88297349	36	0	36	0	36	0	36	226	27.71768524	4.3	1	1	0	1	1	1	1	0
50202	1	77	122	22.67573696	2	10.8	3.3	2.36	21.79782495	4	1	1	0.987925357	3	1	0	0	1	0	1	20.69508466	36	0	36	0	36	0	36	122	22.67573696	3.3	1	1	1	0	0	0	1	0
140105	1	30	118	20.96885813	3	16.1	4.5	1.3	54.85470735	3	1	0	0.992034757	3	1	0	0	1	0	0	49.21802224	36	0	36	0	36	0	36	118	20.96885813	4.5	1	1	0	0	0	1	1	0
120134	2	77	156	25.20808561	2	9.4	3.9	1.2	33.75973641	3	1	1	1.013071895	3	1	0	0	1	1	0	24.71317184	36	0	36	0	36	0	36	156	25.20808561	3.9	1	1	1	1	1	0	0	0
20402	1	75	136	25.87872544	4	13.7	4	0.74	78.11233961	2	1	0	1.021126761	3	0	0	0	0	0	0	71.90623357	36	0	36	0	36	0	36	136	25.87872544	4	1	1	1	0	1	1	1	0
10927	2	76	127	27.57088279	1	9	4.4	2.16	17.81395142	4	0	0	1.037037037	3	1	0	1	1	1	1	26.44608658	36	0	36	0	36	0	36	127	27.57088279	4.4	1	1	1	0	1	1	0	0
150108	1	60	173	19.13265306	3	13.7	4.2	1.19	49.52493855	3	1	1	1.063174114	3	1	0	0	0	0	0	40.25200737	36	0	36	0	36	0	36	173	19.13265306	4.2	1	1	1	1	0	1	1	0
110110	1	64	174	26.39797739	3	13.2	4.4	2.3	23.64274101	4	1	0	1.073684211	3	1	0	0	1	1	1	23.33393635	36	0	36	0	36	0	36	174	26.39797739	4.4	1	1	1	1	1	1	1	0
60106	2	61	161	18.22222222	4	12.2	4.6	1.7	24.65729242	4	1	1	1.08	3	1	0	0	0	1	0	11.96939278	36	1	36	0	36	0	36	161	18.22222222	4.6	1	1	1	1	0	1	1	0
70111	1	64	134	24.48032722	3	12.4	4	3.03	17.48758514	4	NA	NA	1.087962963	3	1	0	0	1	1	0	19.19058856	36	0	36	0	36	0	36	134	24.48032722	4	1	1	1	0	1	1	1	0
11612	1	68	160	25.21954077	3	16.5	4.1	1.13	50.55962624	3	1	0	1.093457944	3	1	0	1	0	0	0	48.52589382	36	0	36	0	36	0	36	160	25.21954077	4.1	1	1	1	1	1	1	1	0
130103	1	79	133	34.51676529	2	11.3	3.8	2.08	24.84399689	4	1	0	1.105172414	3	1	0	0	0	0	0	16.1701158	36	0	36	0	36	0	36	133	34.51676529	3.8	1	1	1	0	1	0	1	0
40158	1	23	121	20.76124567	4	11.9	4	5.77	11.5946996	5	1	0	1.147327249	3	1	0	0	1	0	0	5.707519824	36	1	36	0	36	0	36	121	20.76124567	4	1	1	0	0	0	1	1	0
70112	1	74	150	23.4375	2	11.5	3.7	1.26	43.80531927	3	NA	NA	1.369565217	3	1	0	0	1	1	0	35.52860139	36	0	36	0	36	0	36	150	23.4375	3.7	1	1	1	1	0	0	1	0
80122	2	80	142	21.35991456	2	9.7	3.7	1.18	34.01108025	3	1	0	1.379310345	3	1	0	0	1	1	0	26.07383892	36	0	36	0	36	0	36	142	21.35991456	3.7	1	1	1	1	0	0	0	0
90706	2	81	134	17.82512281	4	11.5	3.3	1.28	31.00439499	3	1	1	1.438095238	3	1	0	0	1	0	0	29.66676097	36	0	36	0	36	0	36	134	17.82512281	3.3	1	1	1	0	0	0	1	0
90506	1	58	126	25.31545429	1	14.3	4	1.35	43.56249575	3	1	0	1.441463415	3	1	0	1	1	0	1	27.77893429	36	0	36	0	36	0	36	126	25.31545429	4	1	1	0	0	1	1	1	0
10304	1	73	161	22.57540184	2	11.4	4	2.98	17.14886874	4	1	0	1.475524476	3	1	1	0	0	1	1	8.044556319	36	1	36	0	36	0	36	161	22.57540184	4	1	1	1	1	0	1	1	0
40151	2	43	118	23.23345618	3	15.1	3.6	0.71	70.85395352	2	1	1	1.54855643	3	1	0	0	1	1	0	68.44045995	36	0	36	0	36	0	36	118	23.23345618	3.6	1	1	0	0	0	0	1	0
90306	2	43	131	NA	2	6.7	3.7	2.47	18.11466282	4	1	1	1.575438596	3	1	0	1	1	1	1	9.273597259	36	0	36	0	36	0	36	131	23.8	3.7	1	1	0	0	1	0	0	0
80110	2	80	182	32.74939601	1	11.5	3.5	0.95	43.11513178	3	1	0	1.690694626	3	1	1	1	1	1	1	46.97174488	36	0	36	0	36	0	36	182	32.74939601	3.5	2	2	1	1	1	0	1	0
150204	2	35	145	20.54988662	4	12.6	3.9	1.05	48.99114011	3	1	0	1.775784753	3	1	0	0	0	0	0	43.23696819	36	0	36	0	36	0	36	145	20.54988662	3.9	2	2	0	1	0	0	1	1
110209	1	48	143	24.67550027	1	9.1	2.8	3.3	17.29940812	4	1	0	1.871657754	3	1	0	1	0	1	0	9.34979303	36	0	36	0	36	0	36	143	24.67550027	2.8	2	2	0	1	1	0	0	1
80308	2	29	110	17.85062274	4	10.5	3.4	3.03	16.21958385	4	1	0	2.076502732	3	0	0	0	0	0	0	12.16773563	36	0	36	0	36	0	36	110	17.85062274	3.4	2	2	0	0	0	0	1	1
150302	1	62	142	20.07960128	1	10.6	3.9	2.8	19.23952868	4	1	0	2.122015915	3	1	0	1	1	1	0	9.662789241	36	0	36	0	36	0	36	142	20.07960128	3.9	2	2	1	1	0	0	1	1
80119	1	56	150	26.2318192	1	15.7	4.2	1.93	29.76268241	4	1	0	2.125134844	3	1	0	1	1	0	0	27.44785929	36	0	36	0	36	0	36	150	26.2318192	4.2	2	2	0	1	1	1	1	1
81008	1	47	155	21.73720777	3	15.9	4.8	1.17	54.11458247	3	1	0	2.240566038	3	1	1	0	1	1	0	53.66366113	36	0	36	0	36	0	36	155	21.73720777	4.8	2	2	0	1	0	1	1	1
70120	1	69	164	27.22872015	2	13.6	4.1	2.22	24.05148449	4	1	0	2.243095472	3	1	0	0	1	1	1	18.00872073	36	0	36	0	36	0	36	164	27.22872015	4.1	2	2	1	1	1	1	1	1
140101	1	74	132	22.4223287	3	14.7	2.9	0.9	63.29813599	2	1	1	2.254594352	3	1	0	0	1	1	0	45.6829992	36	0	36	0	36	0	36	132	22.4223287	2.9	2	2	1	0	0	0	1	1
20606	2	49	210	NA	2	14.2	3.8	2.37	18.25514147	4	1	1	2.375215146	3	1	0	1	0	1	1	23.67241198	36	0	36	0	36	0	36	210	23.8	3.8	2	2	0	1	1	0	1	1
20118	1	68	126	29.16564546	3	11.8	3.3	3.21	16.13448719	4	1	0	2.423208191	3	1	0	0	1	1	0	6.738631222	36	1	36	0	36	0	36	126	29.16564546	3.3	2	2	1	0	1	0	1	1
20602	1	67	115	NA	3	15.4	3.7	1.59	34.94538323	3	1	1	2.520775623	3	0	0	0	0	0	0	25.58695206	36	0	36	0	36	0	36	115	23.8	3.7	2	2	1	0	1	0	1	1
60704	1	65	120	20.5689933	4	11.4	4.4	1.54	36.50462807	3	0	1	2.619047619	3	1	0	0	1	0	0	52.07005956	36	0	36	0	36	0	36	120	20.5689933	4.4	2	2	1	0	0	1	1	1
80402	2	71	150	24.77679525	2	13.4	4.4	2.02	19.547023	4	1	0	2.627235213	3	1	0	0	0	1	1	15.780596	36	0	36	0	36	0	36	150	24.77679525	4.4	2	2	1	1	1	1	1	1
160110	2	62	139	19.99231065	1	11.8	4	4.74	7.993339289	5	1	1	2.784222738	3	1	1	1	1	1	0	4.664378244	36	0	36	0	36	0	36	139	19.99231065	4	2	2	1	0	0	1	1	1
150207	1	79	138	29.24210864	2	13.1	3.9	1.6	33.10362043	3	1	0	2.963636364	3	1	1	1	1	1	0	29.32610606	36	0	36	0	36	0	36	138	29.24210864	3.9	2	2	1	0	1	0	1	1
120315	2	64	179	24.99890356	2	11.2	4.3	2	20.35849645	4	1	0	3.054187192	3	1	0	0	1	1	1	20.65688516	36	0	36	0	36	0	36	179	24.99890356	4.3	2	2	1	1	1	1	1	1
11011	1	80	140	17.96750723	2	12.5	3.8	1.4	38.17252012	3	1	1	3.288135593	3	1	0	0	1	0	1	28.69182656	36	0	36	0	36	0	36	140	17.96750723	3.8	2	2	1	1	0	0	1	1
80207	1	70	138	28.08547593	1	11.7	3.9	1.71	31.86844315	3	1	0	3.408505155	3	1	0	1	1	1	1	21.83035336	36	0	36	0	36	0	36	138	28.08547593	3.9	2	2	1	0	1	0	1	1
10501	1	61	133	22.9196928	3	12.1	3.3	1.67	34.02203193	3	1	1	3.907894737	3	1	0	0	1	1	0	33.77768094	36	0	36	0	36	0	36	133	22.9196928	3.3	2	2	1	0	0	0	1	1
11303	2	69	129	22.32616341	3	12.4	2.4	0.52	86.97387529	2	1	1	3.986486486	3	1	0	0	1	0	0	58.4052975	36	0	36	0	36	0	36	129	22.32616341	2.4	2	2	1	0	0	0	1	1
80818	1	75	160	19.83471074	3	15.7	3.9	1.35	40.46448381	3	1	0	4.192546584	3	1	0	0	0	0	0	27.21692363	36	0	36	0	36	0	36	160	19.83471074	3.9	2	2	1	1	0	0	1	1
11602	2	82	137	22.22222222	2	13.5	3.2	0.67	62.72717927	2	1	0	4.285714286	3	1	0	1	0	0	1	58.26748904	36	0	36	0	36	0	36	137	22.22222222	3.2	2	2	1	0	0	0	1	1
80215	1	83	146	23.71184463	3	14	3.8	1.55	33.79118637	3	1	0	4.69004894	3	1	0	0	1	1	0	20.09047512	36	0	36	0	36	0	36	146	23.71184463	3.8	2	2	1	1	1	0	1	1
40145	2	66	174	20.66115702	3	15.1	3.6	0.51	89.98192631	2	1	1	5.433962264	3	1	0	0	0	0	0	77.18026303	36	0	36	0	36	0	36	174	20.66115702	3.6	2	2	1	1	0	0	1	1
80807	1	50	137	25.43175884	1	12	1.5	1.82	32.78530591	3	1	1	6.341689879	3	1	1	1	1	0	1	20.12536053	36	0	36	0	36	0	36	137	25.43175884	1.5	2	2	0	0	1	0	1	1
80702	1	61	148	25.60553633	4	11.6	3.9	2.84	19.03188493	4	1	1	6.61345496	3	1	1	1	1	0	0	11.20891587	36	0	36	0	36	0	36	148	25.60553633	3.9	2	2	1	1	1	0	1	1
40707	2	68	154	29.13631634	1	13.3	3.7	1.71	23.74752566	4	1	0	9.765347239	3	1	0	1	1	0	1	18.44538549	36	0	36	0	36	0	36	154	29.13631634	3.7	2	2	1	1	1	0	1	1
60807	2	79	183	19.76443551	2	12.6	3.2	0.6	71.53683557	2	1	1	9.871244635	3	1	0	0	1	0	0	70.77569207	36	0	36	0	36	0	36	183	19.76443551	3.2	2	2	1	1	0	0	1	1
11802	2	59	121	20.56073851	4	8.6	1.5	0.81	56.01818459	3	1	1	10.18918919	3	0	0	0	0	0	0	37.99932185	36	0	36	0	36	0	36	121	20.56073851	1.5	2	2	0	0	0	0	0	1
120305	2	70	69	17.30103806	1	13.3	2.9	1.8	22.26562602	4	1	1	11.8018018	3	1	0	1	1	0	1	16.14364035	36	0	36	0	36	0	36	69	17.30103806	2.9	2	2	1	0	0	0	1	1
150307	1	72	147	19.90084974	2	11.6	3.3	2.19	24.11578714	4	1	0	4.52883263	3	1	0	0	1	1	0	10.38508807	36	1	31	0	36	0	36	147	19.90084974	3.3	2	2	1	1	0	0	1	1
11803	2	64	131	17.04654478	2	8.9	4.5	2.37	16.90821748	4	1	0	3.2	3	1	0	0	0	1	0	5.225372011	36	1	30	0	36	0	36	131	17.04654478	4.5	2	2	1	0	0	1	0	1
120142	1	57	138	22.68402367	3	9.3	2.8	1.8	31.95931967	3	1	1	3.246753247	3	1	0	0	1	1	1	11.09787052	36	1	30	0	36	0	36	138	22.68402367	2.8	2	2	0	0	0	0	0	1
140102	1	40	177	24.86685032	1	8.5	2	1.3	50.50757123	3	1	0	3.624678663	3	1	0	1	1	0	1	27.82184139	36	1	30	0	36	0	36	177	24.86685032	2	2	2	0	1	1	0	0	1
140125	2	61	150	33.29369798	1	10.1	2.9	2.4	16.90851267	4	1	1	7.352555701	3	1	0	1	0	1	1	6.010653274	36	1	30	0	36	0	36	150	33.29369798	2.9	2	2	1	1	1	0	1	1
50113	1	51	130	29.62962963	2	14	4.2	2.19	26.62460834	4	1	0	0.181668043	2	1	0	0	1	0	0	14.67002131	36	1	25	0	36	0	36	130	29.62962963	4.2	0	0	0	0	1	1	1	0
80303	1	54	160	29.06060712	1	14.3	3.1	1.74	33.68556556	3	1	0	6.807610994	3	1	0	1	1	1	1	15.73514358	36	1	25	0	36	0	36	160	29.06060712	3.1	2	2	0	1	1	0	1	1
40504	1	32	113	20.224959	3	10.6	3.7	1.29	54.30484058	3	1	1	2.583423036	3	1	0	0	1	0	0	10.91856214	36	1	24	0	36	0	36	113	20.224959	3.7	2	2	0	0	0	0	1	1
90102	1	31	134	19.26530612	3	12.7	4.8	3.46	18.62222938	4	1	0	2.707407407	3	0	0	0	0	0	0	4.733974266	36	1	24	0	36	0	36	134	19.26530612	4.8	2	2	0	0	0	1	1	1
50216	1	49	146	28.28125	1	14.4	2.9	1.62	37.45467466	3	1	1	10.60561025	3	1	0	1	1	1	1	7.999571301	36	1	24	0	36	0	36	146	28.28125	2.9	2	2	0	1	1	0	1	1
20406	2	48	160	17.36044134	1	14.3	2.6	0.86	55.66582213	3	1	0	13.73134328	3	1	0	1	1	0	1	12.04375079	36	1	24	0	36	0	36	160	17.36044134	2.6	2	2	0	1	0	0	1	1
80815	1	61	170	20.06920415	1	12.6	2.6	1.78	31.72872238	3	1	1	14.52991453	3	1	0	1	1	1	1	13.89013749	36	1	24	0	36	0	36	170	20.06920415	2.6	2	2	1	1	0	0	1	1
80201	1	53	172	26.26494385	1	14.6	2.1	1.12	54.83906463	3	1	1	15.47619048	3	1	0	1	1	0	1	4.759559785	36	1	19	0	36	0	36	172	26.26494385	2.1	2	2	0	1	1	0	1	1
110203	1	50	155	30.36734694	2	13.2	3.9	2.2	26.64323319	4	1	0	3.708487085	3	1	0	1	1	1	0	6.848848085	36	1	18	0	36	0	36	155	30.36734694	3.9	2	2	0	1	1	0	1	1
11015	1	71	130	22.95261629	2	11.1	3.3	1.64	33.22396144	3	1	0	0.866666667	3	1	0	1	1	1	0	19.26322097	36	1	12	0	36	0	36	130	22.95261629	3.3	1	1	1	0	0	0	1	0
140127	1	74	133	23.18367347	2	15.4	4.2	1.3	42.33291738	3	0	0	0.029325513	1	1	1	0	1	1	0	41.85283337	37	0	37	0	37	1	35	133	23.18367347	4.2	0	0	1	0	0	1	1	0
80115	1	83	104	27.25088745	1	12.3	3.6	2.27	22.26045462	4	0	0	0.183486239	2	0	1	1	0	0	1	20.17983762	36	0	36	0	36	1	35	104	27.25088745	3.6	0	0	1	0	1	0	1	0
20625	1	65	110	24.98038377	4	11.3	4.1	1.99	27.5772103	4	0	0	0	1	1	1	0	1	1	0	38.20055281	35	0	35	0	35	0	35	110	24.98038377	4.1	0	0	1	0	1	1	1	0
60805	2	83	175	24.37910884	1	10.7	4.3	1.4	27.91301087	4	0	0	0	1	1	0	1	1	0	0	25.43573739	35	0	35	0	35	0	35	175	24.37910884	4.3	0	0	1	1	1	1	1	0
10438	1	64	124	25.71166208	2	12.1	4.4	1.22	47.30972489	3	0	0	0.016806723	1	1	0	0	1	1	0	46.06693275	35	0	35	0	35	0	35	124	25.71166208	4.4	0	0	1	0	1	1	1	0
140119	1	77	142	NA	2	14.2	4.2	1.3	41.85283337	3	0	0	0.023696682	1	1	1	0	1	1	0	45.18461857	35	0	35	0	35	0	35	142	23.8	4.2	0	0	1	1	1	1	1	0
70107	1	77	134	26.85440557	2	14.8	3.5	2.12	24.5113629	4	1	0	0.025092004	1	1	1	0	1	1	1	23.3974777	35	0	35	0	35	0	35	134	26.85440557	3.5	0	0	1	0	1	0	1	0
10605	1	75	110	24.71405159	2	15	4.8	1.12	49.63804067	3	0	0	0.027027027	1	1	1	1	1	0	0	55.5610672	35	0	35	0	35	0	35	110	24.71405159	4.8	0	0	1	0	1	1	1	0
70306	1	78	125	24.54460627	2	13.5	3.8	1.22	44.69849742	3	0	0	0.031240237	1	1	0	0	1	1	0	47.62254734	35	0	35	0	35	0	35	125	24.54460627	3.8	0	0	1	0	1	0	1	0
130105	1	85	138	26.98961938	1	12.7	3.8	1.85	27.65493407	4	0	0	0.033182504	1	1	1	1	1	0	1	24.73628851	35	0	35	0	35	0	35	138	26.98961938	3.8	0	0	1	0	1	0	1	0
40130	1	68	123	18.13201651	2	13.3	4.3	0.85	69.03786737	2	0	0	0.035714286	1	1	0	0	0	1	0	67.32080154	35	0	35	0	35	0	35	123	18.13201651	4.3	0	0	1	0	0	1	1	0
10937	1	76	129	18.90203813	2	15.8	4.5	1.41	38.43815376	3	0	0	0.041237113	1	1	0	0	1	1	0	44.93818829	35	0	35	0	35	0	35	129	18.90203813	4.5	0	0	1	0	0	1	1	0
11020	1	76	154	21.8299522	2	13.9	4.1	1.56	34.41358509	3	0	0	0.045454545	1	1	0	0	1	0	1	32.65677762	35	0	35	0	35	0	35	154	21.8299522	4.1	0	0	1	1	0	1	1	0
11021	2	43	182	19.77769867	4	13.3	4.9	1.09	44.32983684	3	0	0	0.046511628	1	1	0	0	0	0	0	39.86536591	35	0	35	0	35	0	35	182	19.77769867	4.9	0	0	0	1	0	1	1	0
90505	1	77	110	22.48132907	2	14.9	4.3	1.27	42.93560838	3	0	0	0.047368421	1	1	1	0	1	0	1	42.10437227	35	0	35	0	35	0	35	110	22.48132907	4.3	0	0	1	0	0	1	1	0
70108	1	80	114	16.3509681	2	10.9	3.6	1.35	39.72187688	3	0	0	0.048049972	1	0	0	0	0	0	0	26.73589785	35	0	35	0	35	0	35	114	16.3509681	3.6	0	0	1	0	0	0	1	0
11611	1	55	133	23.74411278	2	11.7	3.7	1.25	48.11694922	3	0	0	0.057142857	1	1	0	0	1	1	0	48.66539369	35	0	35	0	35	0	35	133	23.74411278	3.7	0	0	0	0	1	0	1	0
40117	2	74	165	22.76943835	2	14.9	4.9	0.71	60.63173994	2	0	0	0.061728395	1	1	0	0	1	0	0	57.50600079	35	0	35	0	35	0	35	165	22.76943835	4.9	0	0	1	1	0	1	1	0
40720	2	85	121	36.21227888	2	11.1	3.6	3.66	9.688457293	5	0	0	0.064949123	1	1	1	1	1	0	1	24.38379682	35	0	35	0	35	0	35	121	36.21227888	3.6	0	0	1	0	1	0	1	0
80403	1	68	150	31.09789075	2	14.5	4.2	1.08	53.12587346	3	0	0	0.084516565	1	1	0	0	1	1	0	59.01498575	35	0	35	0	35	0	35	150	31.09789075	4.2	0	0	1	1	1	1	1	0
50112	1	78	116	22.75830678	2	11.4	4.2	1.51	35.39727245	3	0	0	0.093567251	1	1	0	0	1	0	1	36.05963823	35	0	35	0	35	0	35	116	22.75830678	4.2	0	0	1	0	0	1	1	0
80716	1	72	158	24.52434635	2	14	4.2	1.08	52.26148127	3	0	1	0.107334526	1	1	0	0	1	0	0	48.68612838	35	0	35	0	35	0	35	158	24.52434635	4.2	0	0	1	1	1	1	1	0
70402	1	61	NA	NA	3	15.7	4.2	1.22	47.96610044	3	0	1	0.123304562	1	0	0	0	0	0	0	44.50849756	35	0	35	0	35	0	35	139	23.8	4.2	0	0	1	0	1	1	1	0
81004	2	55	100	19.05197378	4	13.5	4.1	1.02	44.41743634	3	0	0	0.144329897	1	1	0	0	1	1	0	41.94282878	35	0	35	0	35	0	35	100	19.05197378	4.1	0	0	0	0	0	1	1	0
40701	1	70	135	25.390625	2	12.5	4.3	1.29	43.37839203	3	0	0	0.151745068	2	1	0	1	1	0	0	33.18140947	35	0	35	0	35	0	35	135	25.390625	4.3	0	0	1	0	1	1	1	0
50108	1	64	160	23.45856238	2	16.6	5.2	1.76	31.68379676	3	1	0	0.163912034	2	1	1	0	0	0	0	36.44733984	35	0	35	0	35	0	35	160	23.45856238	5.2	0	0	1	1	0	1	1	0
10417	2	63	145	NA	4	12.6	4.3	1.08	40.13006306	3	0	0	0.203125	2	1	0	0	1	1	0	34.04346331	35	0	35	0	35	0	35	145	23.8	4.3	0	0	1	1	1	1	1	0
40718	1	77	169	29.24460838	2	12.4	4.5	1.9	27.63264467	4	0	0	0.223123732	2	1	0	1	1	1	0	30.28255166	35	0	35	0	35	0	35	169	29.24460838	4.5	0	0	1	1	1	1	1	0
10444	1	44	110	18.54797045	4	15.3	3.5	1.22	52.6808965	3	1	1	0.274111675	2	0	0	0	0	0	0	54.62514521	35	0	35	0	35	0	35	110	18.54797045	3.5	1	1	0	0	0	0	1	0
10921	2	74	183	22.93975069	3	9.3	4.1	0.87	48.54478728	3	1	1	0.460674157	2	1	0	1	0	0	0	50.53030238	35	0	35	0	35	0	35	183	22.93975069	4.1	1	1	1	1	0	1	0	0
10203	1	60	144	30.73740746	2	14.4	4.7	2.22	25.03583998	4	1	0	0.574626866	3	1	0	0	0	0	0	25.18370296	35	0	35	0	35	0	35	144	30.73740746	4.7	1	1	1	1	1	1	1	0
40716	2	64	166	33.84028559	1	10.5	4.6	1.78	23.12666627	4	1	0	0.640732265	3	1	1	1	1	1	1	21.13061787	35	0	35	0	35	0	35	166	33.84028559	4.6	1	1	1	1	1	1	1	0
50123	1	60	136	26.92743764	1	14.7	4.1	1.58	36.31963438	3	1	0	0.748114161	3	1	1	1	1	1	1	35.5682533	35	0	35	0	35	0	35	136	26.92743764	4.1	1	1	1	0	1	1	1	0
10401	1	87	102	22.65798487	1	11.8	3.7	2.64	18.6176563	4	1	1	0.931818182	3	1	1	0	1	0	0	22.2475032	35	0	35	0	35	0	35	102	22.65798487	3.7	1	1	1	0	0	0	1	0
100403	2	50	212	30.06210197	3	10	3.2	1.1	42.02988285	3	1	1	0.972299169	3	1	0	1	1	1	1	84.85001074	35	0	35	0	35	0	35	212	30.06210197	3.2	1	1	0	1	1	0	1	0
40904	2	76	141	NA	3	12.5	3.9	0.85	49.4160881	3	1	1	1.10707804	3	1	0	0	0	0	0	38.38332352	35	0	35	0	35	0	35	141	23.8	3.9	1	1	1	1	1	0	1	0
130202	1	62	164	34.06360931	3	15.7	3.9	0.73	83.73559412	2	1	0	1.140410959	3	1	0	0	1	1	0	67.33355636	35	0	35	0	35	0	35	164	34.06360931	3.9	1	1	1	1	1	0	1	0
10419	1	30	120	30.77870114	1	11.1	3.7	1.72	40.38311437	3	1	1	1.212560386	3	1	0	1	1	1	0	46.65982063	35	0	35	0	35	0	35	120	30.77870114	3.7	1	1	0	0	1	0	1	0
140129	2	78	131	23.75349977	2	12.1	4.1	2.1	18.23505632	4	1	0	1.270718232	3	1	0	1	0	1	1	18.10303677	35	0	35	0	35	0	35	131	23.75349977	4.1	1	1	1	0	1	1	1	0
70601	2	30	130	26.10656224	3	12.9	4	0.82	67.11197409	2	1	0	1.765873016	3	1	0	0	1	0	0	46.88666347	35	0	35	0	35	0	35	130	26.10656224	4	2	2	0	0	1	1	1	1
80826	2	64	141	27.55555556	3	12.6	3.9	0.83	53.28452305	3	1	1	1.935483871	3	1	0	0	0	1	0	59.62428698	35	0	35	0	35	0	35	141	27.55555556	3.9	2	2	1	1	1	0	1	1
40714	1	73	167	26.44628099	2	13.3	4	2.22	23.66562154	4	1	1	2.342664284	3	1	0	1	1	1	1	17.73143109	35	0	35	0	35	0	35	167	26.44628099	4	2	2	1	1	1	1	1	1
10302	1	42	132	21.1755012	1	10.8	4.1	2.79	21.59922583	4	1	0	4.885057471	3	1	0	1	0	1	0	8.808927946	35	1	35	0	35	0	35	132	21.1755012	4.1	2	2	0	0	0	1	1	1
12102	1	63	149	28.52159639	1	17.4	2.6	1.29	44.71012141	3	1	0	6.722222222	3	1	0	1	1	0	0	20.32221341	35	1	35	0	35	0	35	149	28.52159639	2.6	2	2	1	1	1	0	1	1
10434	2	76	167	23.62829806	3	10.9	3.4	0.76	55.85249745	3	1	1	8.43373494	3	1	0	0	0	0	1	48.24873012	35	0	35	0	35	0	35	167	23.62829806	3.4	2	2	1	1	1	0	1	1
20106	1	77	134	26.57312925	2	13.5	4.2	1.5	35.78780435	3	0	0	0	1	1	1	0	1	0	0	36.18842978	29	0	29	0	29	1	35	134	26.57312925	4.2	0	0	1	0	1	1	1	0
60102	1	59	175	30.3871053	1	12.9	3.4	3.01	18.03081911	4	1	0	5.642737896	3	1	1	1	1	1	0	3.96951493	35	1	19	0	35	0	35	175	30.3871053	3.4	2	2	0	1	1	0	1	1
60201	2	57	133	24.03460984	3	12.9	4.1	0.75	61.54504061	2	0	1	0.384615385	2	0	0	0	0	0	0	58.92450001	34	0	34	0	34	0	34	133	24.03460984	4.1	1	1	0	0	1	1	1	0
80407	1	69	160	NA	1	14.7	2.5	1.93	28.03188771	4	1	0	4.832535885	3	1	1	1	1	1	0	21.33042984	34	0	34	0	34	0	34	160	23.8	2.5	2	2	1	1	1	0	1	1
130108	1	61	152	24.6097337	1	14.1	3.9	1.61	35.4115192	3	1	0	1.934951456	3	1	0	1	1	1	0	12.89340694	30	1	25	0	36	1	34	152	24.6097337	3.9	2	2	1	1	1	0	1	1
140203	1	67	132	24.85907356	1	11.7	3.9	1.5	37.24555277	3	1	0	0.646506778	3	1	1	1	1	1	0	26.84922641	36	0	36	0	36	1	33	132	24.85907356	3.9	1	1	1	0	1	0	1	0
40164	1	71	164	22.13673973	2	13.9	4.1	2.27	23.28082124	4	0	0	0.040871935	1	1	0	0	1	0	0	24.92110071	36	0	36	0	36	1	32	164	22.13673973	4.1	0	0	1	1	0	1	1	0
40708	1	74	150	27.18089991	1	12	4.2	2.61	19.74819975	4	1	0	0.9835228	3	1	0	1	1	0	1	8.196955025	36	1	36	0	36	1	32	150	27.18089991	4.2	1	1	1	1	1	1	1	0
100309	1	77	132	27.54820937	1	12.5	4.2	1.6	33.34814113	3	0	0	0.093323217	1	1	0	1	1	1	0	38.47305844	35	0	35	0	35	1	32	132	27.54820937	4.2	0	0	1	0	1	1	1	0
60211	1	72	118	22.30814991	2	9.9	4.1	2.07	25.64931349	4	0	0	0.097832631	1	1	1	1	1	0	1	29.7192559	32	0	32	0	32	0	32	118	22.30814991	4.1	0	0	1	0	0	1	0	0
140111	1	65	152	24.38652644	1	12.7	4.1	1.8	30.77708443	3	1	0	0.244648318	2	1	1	1	1	1	1	16.83327307	32	0	32	0	32	0	32	152	24.38652644	4.1	1	1	1	1	1	1	1	0
20315	1	56	130	27.91551882	2	15	4.5	1.32	45.09868569	3	1	0	0.848101266	3	1	0	0	1	1	1	39.2013376	32	0	32	0	32	0	32	130	27.91551882	4.5	1	1	0	0	1	1	1	0
50214	1	64	98	30.35925114	4	8.9	4.7	2.5	21.58150404	4	1	0	1.236284964	3	0	0	0	0	0	0	23.55795235	32	0	32	0	32	0	32	98	30.35925114	4.7	1	1	1	0	1	1	0	0
20205	1	78	140	24.1671624	2	10.5	3.4	2.19	23.56810787	4	0	0	0	1	1	0	1	1	0	0	22.38897344	31	0	31	0	31	0	31	140	24.1671624	3.4	0	0	1	1	1	0	1	0
20612	2	65	134	32.98496661	2	12	4.4	1.5	27.76490537	4	0	0	0	1	1	0	1	1	0	1	18.28484554	31	0	31	0	31	0	31	134	32.98496661	4.4	0	0	1	0	1	1	1	0
60503	1	77	114	23.50780533	2	11.7	5.2	1.43	37.70867451	3	0	0	0	1	1	0	0	1	0	0	35.92101394	31	0	31	0	31	0	31	114	23.50780533	5.2	0	0	1	0	1	1	1	0
11016	1	74	96	21.58743495	4	13.1	4.3	1.04	54.03781164	3	0	0	0.144736842	1	0	0	0	0	0	0	50.94055123	31	0	31	0	31	0	31	96	21.58743495	4.3	0	0	1	0	0	1	1	0
80210	1	24	128	18.507766	3	12.8	4.3	0.98	79.66724093	2	1	1	0.359158543	2	0	0	0	0	0	0	79.68392269	31	0	31	0	31	0	31	128	18.507766	4.3	1	1	0	0	0	1	1	0
80812	1	88	145	20.56932966	2	9.1	3.4	2.22	22.42978181	4	0	0	0.364705882	2	1	1	0	0	1	0	24.49944154	31	0	31	1	35	0	31	145	20.56932966	3.4	1	1	1	1	0	0	0	0
100402	2	65	125	28	3	12.9	4.1	0.9	48.55106151	3	1	1	0.537912578	3	1	0	0	0	1	0	49.94921159	31	0	31	0	31	0	31	125	28	4.1	1	1	1	0	1	1	1	0
80906	1	78	NA	23.75817965	3	9.7	3.2	3.57	13.80866045	5	1	0	1.296296296	3	1	1	0	1	1	1	9.532560613	31	0	31	0	31	0	31	139	23.75817965	3.2	1	1	1	0	1	0	0	0
20802	2	72	143	20.95097551	4	8.5	2.9	13.32	2.472772259	5	1	1	1.389059619	3	1	0	0	1	1	1	4.905822447	31	0	31	1	34	0	31	143	20.95097551	2.9	1	1	1	1	0	0	0	0
90105	1	74	136	23.8330046	3	13.7	4.3	2.18	24.04699551	4	1	0	1.575789474	3	1	1	0	1	1	0	9.047898578	31	1	31	1	35	0	31	136	23.8330046	4.3	1	1	1	0	1	1	1	0
50118	2	77	156	22.83625396	3	12.6	3.8	2.65	14.19032506	5	1	0	1.686024728	3	1	0	0	1	0	1	6.362111295	31	1	31	0	31	0	31	156	22.83625396	3.8	2	2	1	1	0	0	1	0
60205	1	49	114	32.5093877	1	13.1	4.4	2.19	26.93206124	4	1	1	2.54	3	1	1	1	1	1	0	22.7360617	31	0	31	1	31	0	31	114	32.5093877	4.4	2	2	0	0	1	1	1	1
80304	1	66	140	27.6816609	1	11.1	3.1	2	27.30648535	4	1	0	2.724167378	3	1	1	0	1	0	1	9.979361865	31	1	31	0	34	0	31	140	27.6816609	3.1	2	2	1	1	1	0	1	1
80820	1	73	128	28.43007977	3	12.1	4	2.68	19.25965948	4	1	0	2.738979693	3	1	0	1	0	1	0	5.802359048	31	1	31	0	35	0	31	128	28.43007977	4	2	2	1	0	1	1	1	1
120310	1	63	145	29.53508013	1	13	3.5	1.2	48.39123535	3	1	1	2.811735941	3	1	0	1	1	1	0	48.4002072	31	0	31	0	31	0	31	145	29.53508013	3.5	2	2	1	1	1	0	1	1
80816	1	75	170	22.95908766	1	13.6	4.2	3.17	15.90377835	4	1	1	9.833333333	3	1	1	1	1	1	1	14.0317993	31	0	31	0	31	0	31	170	22.95908766	4.2	2	2	1	1	0	1	1	1
50604	1	51	136	NA	1	15.1	3.8	2.02	29.08537658	4	1	0	2.501025851	3	1	0	1	1	1	0	7.123328451	31	1	25	0	36	0	31	136	23.8	3.8	2	2	0	0	1	0	1	1
20614	1	55	124	21.51759163	1	11.6	3.5	1.69	34.59470115	3	1	1	1.564945227	3	1	0	1	1	1	1	9.388706244	31	1	19	0	37	0	31	124	21.51759163	3.5	1	1	0	0	0	0	1	0
110212	1	43	153	27.35884546	1	14	2.5	2.5	24.19078233	4	1	1	10.21719457	3	1	0	1	1	1	0	4.73855192	31	1	7	0	32	0	31	153	27.35884546	2.5	2	2	0	1	1	0	1	1
110408	1	24	234	34.31252407	2	11.4	4.1	4.5	15.03372541	4	1	0	5.376	3	1	0	0	1	1	0	7.937803453	30	1	33	0	33	0	30	234	34.31252407	4.1	2	2	0	1	1	1	1	1
120123	2	62	178	19.82754792	2	8.3	4.1	5	7.539743451	5	1	0	1.108374384	3	1	0	0	1	1	0	4.216756237	30	1	32	0	32	0	30	178	19.82754792	4.1	1	1	1	1	0	1	0	0
80116	2	67	148	19.47340663	4	10.1	3.5	3.74	10.13073994	5	1	1	5.960264901	3	1	0	0	0	1	0	5.464819458	30	1	31	0	31	0	30	148	19.47340663	3.5	2	2	1	1	0	0	1	1
20605	2	63	130	20.99203601	4	13.2	3.6	1.3	32.76282961	3	0	0	0	1	1	0	0	1	0	0	23.50045015	30	0	30	0	30	0	30	130	20.99203601	3.6	0	0	1	0	0	0	1	0
20608	1	70	117	27.80171726	2	12.2	3.8	2.08	25.72155995	4	0	0	0	1	1	0	1	0	1	0	29.95069146	30	0	30	0	30	0	30	117	27.80171726	3.8	0	0	1	0	1	0	1	0
60904	1	76	185	23.4375	2	9.6	4.3	3.11	16.17813158	4	0	0	0	1	1	0	0	1	0	0	25.88654511	30	0	30	0	30	0	30	185	23.4375	4.3	0	0	1	1	0	1	0	0
11505	2	59	108	18.90359168	3	13.1	4	0.82	55.27124999	3	0	0	0.03125	1	0	0	0	0	0	0	54.74496106	30	0	30	0	30	0	30	108	18.90359168	4	0	0	0	0	0	1	1	0
40115	1	37	182	31.02040816	2	16.3	4.8	1.04	65.93156156	2	0	0	0.086426029	1	1	0	0	1	0	0	64.47272689	30	0	30	0	30	0	30	182	31.02040816	4.8	0	0	0	1	1	1	1	0
10928	2	80	127	20.04988019	4	11.2	4.3	0.52	83.35884416	2	0	1	0.112676056	1	0	0	0	0	0	0	94.32214921	30	0	30	0	30	0	30	127	20.04988019	4.3	0	0	1	0	0	1	1	0
20104	1	76	142	NA	2	8.8	4.5	2.54	20.18924801	4	0	0	0.280046674	2	1	0	1	0	0	1	14.94482829	30	0	30	1	34	0	30	142	23.8	4.5	1	1	1	1	1	1	0	0
110114	2	84	185	24.37236675	4	10.7	4.1	1.2	32.92711876	3	0	1	0.48951049	2	1	0	0	1	0	0	29.86414705	30	0	30	0	30	0	30	185	24.37236675	4.1	1	1	1	1	1	1	1	0
60802	2	75	135	NA	2	9.5	3.8	1.39	28.96312338	4	0	0	0.512820513	3	1	0	0	0	0	0	28.41521499	30	0	30	0	30	0	30	135	23.8	3.8	1	1	1	0	1	0	0	0
11810	2	82	130	NA	3	13.4	3.8	1.05	38.37076868	3	1	1	0.723076923	3	1	0	1	1	1	1	33.53814957	30	0	30	0	30	0	30	130	23.8	3.8	1	1	1	0	1	0	1	0
60115	2	50	137	17.49859261	3	10.6	4.3	5.87	6.729018066	5	1	0	0.855263158	3	1	0	0	1	1	0	3.273473446	30	1	30	0	31	0	30	137	17.49859261	4.3	1	1	0	0	0	1	1	0
11807	2	75	135	21.39238131	4	12.1	3.9	0.79	53.74023335	3	1	1	1.142857143	3	1	0	0	1	0	0	54.85326423	30	0	30	0	30	0	30	135	21.39238131	3.9	1	1	1	0	0	0	1	0
50207	1	61	134	23.13398566	3	11.3	3.7	2.7	20.11407704	4	1	1	1.236329054	3	1	0	0	1	0	0	8.776780921	30	1	30	0	30	0	30	134	23.13398566	3.7	1	1	1	0	0	0	1	0
50120	2	73	180	19.65056175	2	13.6	4.4	1.51	26.660711	4	1	0	2.907608696	3	1	0	0	1	1	1	6.577499122	30	1	30	0	32	1	30	180	19.65056175	4.4	2	2	1	1	0	1	1	1
10204	1	49	135	NA	2	17	4.1	1.39	44.28506266	3	1	0	3.947368421	3	1	1	0	0	1	0	38.10610419	30	0	30	0	30	0	30	135	23.8	4.1	2	2	0	0	1	1	1	1
120312	1	47	157	25.64891762	1	13.1	2.3	1.5	41.23498181	3	1	1	8.331346841	3	1	0	1	1	1	1	10.43506084	30	1	25	0	35	0	30	157	25.64891762	2.3	2	2	0	1	1	0	1	1
20211	2	72	170	NA	4	10.6	4.2	1.82	21.82094946	4	1	0	2.546583851	3	1	0	0	1	1	1	6.793950633	30	1	24	1	32	0	30	170	23.8	4.2	2	2	1	1	1	1	1	1
90604	2	69	187	29.74419988	1	9.8	3.7	3.07	12.46714747	5	1	0	3.158108108	3	1	0	0	0	1	0	4.64203738	30	1	24	0	31	0	30	187	29.74419988	3.7	2	2	1	1	1	0	0	1
60101	1	45	122	20.75638717	3	11.4	4.3	3.56	16.21972328	4	1	1	1.606557377	3	1	0	0	1	0	0	4.662577323	30	1	19	0	31	0	30	122	20.75638717	4.3	1	1	0	0	0	1	1	0
20709	2	78	164	30.04436728	2	11	3.8	2.17	17.59252061	4	1	0	1.583629893	3	1	0	0	1	1	1	6.73212721	30	1	30	0	35	1	29	164	30.04436728	3.8	1	1	1	1	1	0	1	0
60804	1	82	163	20.06920415	2	12	4.3	1.9	27.13817976	4	0	0	0.125	1	1	0	0	1	0	0	15.8313882	29	0	29	1	30	0	29	163	20.06920415	4.3	0	0	1	1	0	1	1	0
80305	1	49	149	24.1671624	4	8.7	3.9	2.48	23.50635638	4	1	0	0.867709815	3	1	0	0	0	0	0	35.12513236	29	0	29	0	29	0	29	149	24.1671624	3.9	1	1	0	1	1	0	0	0
40156	1	63	140	31.1613739	2	13.4	3.9	1.29	44.71012141	3	0	0	0.034340659	1	1	1	0	1	1	0	54.69001013	36	0	36	0	36	1	28	140	31.1613739	3.9	0	0	1	1	1	0	1	0
11022	1	86	161	27.35884546	1	15.4	4.1	1.28	41.23945979	3	0	0	0.145299145	2	1	1	1	1	0	0	33.12103657	35	0	35	0	35	1	27	161	27.35884546	4.1	0	0	1	1	1	1	1	0
40122	1	58	151	27.25088745	3	16	4.8	1.02	59.19558378	3	1	0	0.212527964	2	1	0	0	1	0	0	53.18984546	35	0	35	0	35	1	27	151	27.25088745	4.8	0	0	0	1	1	1	1	0
60204	1	71	137	31.05633556	2	14.7	4.5	1.09	51.94526846	3	0	0	0	1	0	0	0	0	0	0	47.24862267	27	0	27	0	27	0	27	137	31.05633556	4.5	0	0	1	0	1	1	1	0
20309	1	83	148	23.73866213	2	8	3.7	2.91	16.96396577	4	1	0	0.396039604	2	1	0	0	1	1	1	7.807656218	36	1	36	0	36	1	26	148	23.73866213	3.7	1	1	1	1	1	0	0	0
140109	1	77	139	NA	4	12.7	3.9	1.1	50.24528272	3	0	0	0.037759597	1	0	0	0	0	0	0	45.18461857	35	0	35	0	35	1	26	139	23.8	3.9	0	0	1	0	1	0	1	0
120308	2	87	143	22.71111111	4	7.2	3.7	3.2	11.14730969	5	1	0	0.655737705	3	1	0	0	1	1	1	6.796699228	25	1	30	0	30	0	25	143	22.71111111	3.7	1	1	1	1	0	0	0	0
10446	1	67	114	28.69897959	2	13.2	4.7	1.12	51.271231	3	0	0	0	1	1	1	1	1	1	1	47.14414434	25	0	25	0	25	0	25	114	28.69897959	4.7	0	0	1	0	1	1	1	0
20601	1	79	145	29.0319579	2	12	4.1	2.75	18.30428578	4	0	0	0	1	1	1	1	0	0	1	19.24251415	25	0	25	1	30	0	25	145	29.0319579	4.1	0	0	1	1	1	1	1	0
20621	1	73	130	20.30489689	2	11.5	4	2.69	19.1813458	4	0	0	0	1	1	1	0	1	1	1	11.75147267	25	0	25	1	31	0	25	130	20.30489689	4	0	0	1	0	0	1	1	0
140121	1	85	144	21.60410478	2	12.1	3.8	1.5	34.78681446	3	0	0	0.017123288	1	1	1	0	1	0	0	34.55539542	25	0	25	0	25	0	25	144	21.60410478	3.8	0	0	1	1	0	0	1	0
40109	1	64	136	26.36560303	3	16.2	4.7	0.92	64.42348202	2	0	0	0.03187251	1	1	1	0	0	0	0	59.59245725	25	0	25	0	25	0	25	136	26.36560303	4.7	0	0	1	0	1	1	1	0
11801	2	79	125	27.39225712	2	12.8	4.3	0.82	50.82938307	3	0	0	0.043478261	1	1	0	1	1	1	1	46.14007548	25	0	25	0	25	0	25	125	27.39225712	4.3	0	0	1	0	1	1	1	0
11005	2	84	120	22.36744002	2	13.4	3.9	1.88	20.1488065	4	0	0	0.058577406	1	1	0	1	1	0	1	28.29259692	25	0	25	0	25	0	25	120	22.36744002	3.9	0	0	1	0	0	0	1	0
11506	1	77	163	23.30668005	2	13.2	4.3	1.18	46.53074176	3	0	0	0.065789474	1	1	0	0	1	1	1	34.27361208	25	0	25	1	26	0	25	163	23.30668005	4.3	0	0	1	1	0	1	1	0
150104	1	77	114	20.2020202	4	9	3.4	1.59	33.57766082	3	1	1	0.316804408	2	1	0	0	1	0	0	35.52539515	25	0	25	0	25	0	25	114	20.2020202	3.4	1	1	1	0	0	0	0	0
80802	1	86	146	21.4532872	2	11.2	2.8	2.04	24.7665362	4	0	0	0.727848101	3	1	1	0	1	0	0	17.9604338	25	0	25	0	25	1	25	146	21.4532872	2.8	1	1	1	1	0	0	1	0
20713	1	74	151	21.50446956	2	7.5	2.8	1.89	28.11143481	4	1	0	0.993914807	3	1	1	1	1	1	0	21.89932105	25	0	25	1	28	0	25	151	21.50446956	2.8	1	1	1	1	0	0	0	0
100603	1	78	125	21.40568327	4	10.2	2.6	1.9	27.53050257	4	1	0	1.111931119	3	1	1	0	0	1	0	55.7686332	25	0	25	0	25	0	25	125	21.40568327	2.6	1	1	1	0	0	0	1	0
60706	2	67	148	17.2879069	2	10.1	4	1.82	22.27637917	4	1	0	1.530891197	3	1	0	0	0	0	0	14.46495259	25	0	25	0	25	0	25	148	17.2879069	4	1	1	1	1	0	1	1	0
80813	2	85	142	26.52391975	4	9.2	3.5	2.77	13.14105005	5	1	1	2.075983718	3	1	0	0	0	1	1	13.00226868	25	0	25	0	25	0	25	142	26.52391975	3.5	2	2	1	1	1	0	0	1
120311	1	68	170	23.2500465	2	11.1	3.9	3.3	15.65371497	4	1	0	2.257281553	3	1	1	1	1	1	0	6.927199371	25	1	25	0	27	0	25	170	23.2500465	3.9	2	2	1	1	0	0	1	1
140104	2	70	131	30.50948283	1	9.6	3.6	3.2	11.86503311	5	1	0	2.26744186	3	1	0	1	1	1	1	3.797086026	25	1	25	0	25	1	25	131	30.50948283	3.6	2	2	1	0	1	0	0	1
90705	1	65	163	23.45862628	2	8.5	3	1.03	56.68284927	3	1	1	2.63255814	3	1	0	1	1	1	0	59.33581812	25	0	25	0	25	0	25	163	23.45862628	3	2	2	1	1	0	0	0	1
120314	2	80	126	28.00713079	1	13.3	3.4	1.3	30.59181996	3	1	0	4.905149051	3	1	1	1	1	1	1	17.08327688	25	0	25	1	26	0	25	126	28.00713079	3.4	2	2	1	0	1	0	1	1
70409	2	78	130	18.51080568	1	8.7	3.7	2.88	12.90742576	5	1	0	5.502392344	3	1	1	1	1	1	1	6.264114096	25	1	25	0	28	0	25	130	18.51080568	3.7	2	2	1	0	0	0	0	1
120302	2	61	175	30.22222222	1	11.2	3.3	3.2	12.34304833	5	1	0	10.36516854	3	1	0	1	1	1	0	4.887603074	25	1	25	0	25	0	25	175	30.22222222	3.3	2	2	1	1	1	0	1	1
120301	1	59	135	26.06167931	1	12.7	3.5	1.7	33.6865149	3	1	1	6.932176656	3	1	0	1	1	1	0	8.246339825	25	1	13	0	30	0	25	135	26.06167931	3.5	2	2	0	0	1	0	1	1
20111	2	74	126	17.51602882	3	10.7	3.9	3.97	9.223587039	5	1	1	2	3	1	0	0	1	1	0	6.79879894	24	1	30	0	30	0	24	126	17.51602882	3.9	2	2	1	0	0	0	1	1
10918	2	85	150	22.97777778	2	10	4	3.61	9.8353554	5	1	0	1.48	3	1	0	0	0	1	1	6.445292504	24	1	28	0	28	0	24	150	22.97777778	4	1	1	1	1	0	1	1	0
70116	2	71	124	24.65303141	1	11	3.1	3.34	11.27603428	5	1	1	4.358642651	3	1	0	1	0	1	1	6.640437568	24	1	28	0	28	0	24	124	24.65303141	3.1	2	2	1	0	1	0	1	1
50103	2	82	130	17.33333333	4	10.3	4.2	3.41	10.57665412	5	1	0	0.752975468	3	1	0	0	0	1	0	6.251037183	24	1	27	0	27	0	24	130	17.33333333	4.2	1	1	1	0	0	1	1	0
100102	1	76	157	31.44260043	3	12	3.9	5.7	8.338369512	5	1	1	2.061465721	3	1	0	0	1	1	0	5.823422681	24	1	27	0	27	0	24	157	31.44260043	3.9	2	2	1	1	1	0	1	1
100302	1	30	122	23.14814815	4	16.1	4.3	1.2	59.87474084	3	0	0	0.033376963	1	0	0	0	0	0	0	68.73678465	24	0	24	0	24	0	24	122	23.14814815	4.3	0	0	0	0	0	1	1	0
10404	1	52	113	25.38146854	4	14.1	4.6	1.24	49.32935611	3	0	0	0.033472803	1	0	0	0	0	0	0	46.33943064	24	0	24	0	24	0	24	113	25.38146854	4.6	0	0	0	0	1	1	1	0
40602	1	61	141	20.76124567	2	13.3	4.4	1.2	48.84136401	3	0	0	0.04761149	1	1	0	0	1	0	0	47.10150677	24	0	24	0	24	0	24	141	20.76124567	4.4	0	0	1	1	0	1	1	0
150109	2	47	137	22.43211334	4	13.8	4.6	0.9	53.28595796	3	0	0	0.051783659	1	1	0	0	0	0	0	47.96876823	24	0	24	0	24	0	24	137	22.43211334	4.6	0	0	0	0	0	1	1	0
80825	1	71	121	27.78983934	2	15.1	4	1.08	52.47168314	3	0	0	0.05888651	1	1	0	1	0	1	0	46.38780105	24	0	24	0	24	0	24	121	27.78983934	4	0	0	1	0	1	1	1	0
130211	2	84	115	21.92886277	2	9.6	3.9	1.78	21.39038152	4	0	0	0.086378738	1	1	1	0	1	1	1	25.43573739	24	0	24	0	24	0	24	115	21.92886277	3.9	0	0	1	0	0	0	0	0
30203	1	61	133	25.51020408	2	17.4	4.6	1.77	31.92488297	3	0	0	0.108695652	1	1	1	0	1	0	0	29.27079734	24	0	24	0	24	0	24	133	25.51020408	4.6	0	0	1	0	1	1	1	0
11013	2	78	126	19.43479938	2	9.1	3.6	1.85	20.94735276	4	0	0	0.135135135	1	1	1	0	1	0	0	24.54318314	24	0	24	0	24	0	24	126	19.43479938	3.6	0	0	1	0	0	0	0	0
40141	1	77	100	21.875	3	10.3	3.8	4.64	10.40418872	5	1	0	0.267605634	2	1	1	0	1	1	1	7.035939739	24	0	24	1	30	0	24	100	21.875	3.8	1	1	1	0	0	0	1	0
12005	1	39	124	30.88863955	1	16.2	4.5	0.99	68.5395557	2	0	0	0.456521739	2	0	0	1	0	0	0	78.81183826	24	0	24	0	24	0	24	124	30.88863955	4.5	1	1	0	0	1	1	1	0
70104	2	70	134	19.47714681	2	11.3	3.9	2.85	13.46798903	5	0	1	0.766400981	3	1	0	0	0	1	0	14.58680419	24	0	24	0	24	0	24	134	19.47714681	3.9	1	1	1	0	0	0	1	0
110115	1	64	154	25.71100827	1	13.9	4.6	1.6	35.16582547	3	1	0	0.781818182	3	1	0	1	1	1	1	40.3393178	24	0	24	0	24	0	24	154	25.71100827	4.6	1	1	1	1	1	1	1	0
110210	2	73	114	26.3778981	1	10	4.4	2.1	18.58508703	4	1	1	0.838815789	3	1	0	1	1	1	1	7.138885247	24	1	24	0	28	0	24	114	26.3778981	4.4	1	1	1	0	1	1	1	0
40106	1	77	132	25.76298058	1	9.2	3.2	4.13	11.81760678	5	1	0	0.926377377	3	1	0	1	1	0	0	10.25534057	24	0	24	0	24	0	24	132	25.76298058	3.2	1	1	1	0	1	0	0	0
81113	1	70	NA	NA	4	15	4.1	1	57.31371931	3	0	1	1.176470588	3	0	0	0	0	0	0	53.34118836	24	0	24	0	24	0	24	139	23.8	4.1	1	1	1	0	1	1	1	0
81003	2	89	145	20.36188625	3	8.3	4	2.85	12.5710328	5	1	0	1.785714286	3	1	0	0	1	1	1	12.20962594	24	0	24	0	24	0	24	145	20.36188625	4	2	2	1	1	0	1	0	1
110411	2	82	130	21.42857143	2	9.8	4.4	2.2	17.08327688	4	1	0	2.663316583	3	1	0	0	0	1	1	13.56019876	24	0	24	0	24	0	24	130	21.42857143	4.4	2	2	1	0	0	1	0	1
140106	1	86	126	25.96454217	2	13.2	3.9	2.1	23.99345368	4	1	0	4.364261168	3	1	0	1	1	0	0	7.994809335	24	1	24	0	27	0	24	126	25.96454217	3.9	2	2	1	0	1	0	1	1
150209	1	64	172	28.65013774	2	10.5	3.4	4.51	11.31771988	5	1	1	4.894336433	3	1	1	1	0	1	1	3.98965217	24	1	24	0	25	0	24	172	28.65013774	3.4	2	2	1	1	1	0	1	1
80805	1	71	152	22.79136303	1	9.9	3.7	4.43	11.20275678	5	1	0	5.194174757	3	1	0	1	0	0	1	4.931705313	24	1	24	0	25	0	24	152	22.79136303	3.7	2	2	1	1	0	0	0	1
90103	1	50	154	28.40054796	1	10.4	3.1	2.86	19.99552901	4	1	0	6.932258065	3	1	1	1	1	1	1	7.289465037	24	1	24	0	26	0	24	154	28.40054796	3.1	2	2	0	1	1	0	1	1
100304	1	78	176	29.41073492	1	9.2	2.7	2.1	24.67531301	4	1	1	8.483673469	3	1	0	1	1	0	0	7.507672743	24	1	24	0	24	1	24	176	29.41073492	2.7	2	2	1	1	1	0	0	1
90303	2	54	130	25.23634033	1	10	4.4	2.4	17.51048039	4	1	0	8.647058824	3	1	1	1	1	1	0	11.29188344	24	0	24	1	26	0	24	130	25.23634033	4.4	2	2	0	0	1	1	1	1
80710	1	76	124	20.06920415	2	13.7	4.3	2.21	23.50948316	4	1	1	20.18292683	3	1	1	0	0	0	1	20.12596573	24	0	24	1	26	0	24	124	20.06920415	4.3	2	2	1	0	0	1	1	1
130203	1	54	151	23.18914211	1	14.2	2.2	1.69	34.77736441	3	1	1	11.74636175	3	1	0	1	1	1	1	8.451249567	24	1	20	0	28	0	24	151	23.18914211	2.2	2	2	0	1	0	0	1	1
40709	1	51	169	22.37567995	3	13	3.9	2.49	23.13593224	4	1	1	2.620479845	3	1	0	0	1	0	0	2.375881496	24	1	18	0	24	0	24	169	22.37567995	3.9	2	2	0	1	0	0	1	1
120101	1	89	140	23.06805075	2	11.3	3	3.2	14.98624132	5	1	1	3.779816514	3	1	0	0	1	1	0	4.476639489	24	1	18	1	25	1	24	140	23.06805075	3	2	2	1	1	0	0	1	1
20603	2	70	126	24.62091321	3	8.7	2.8	0.61	72.73646515	2	0	1	0.403690888	2	1	1	0	0	0	0	10.19162295	24	1	8	0	24	0	24	126	24.62091321	2.8	1	1	1	0	1	0	0	0
50406	1	68	140	19.36247266	2	12.6	3.4	4.42	11.37050384	5	1	0	4.091934574	3	1	1	0	0	1	1	6.787181559	23	1	29	0	29	0	23	140	19.36247266	3.4	2	2	1	1	0	0	1	1
70404	2	61	140	25.67451917	3	7.3	3.4	8.64	4.163997608	5	1	1	5.084970791	3	1	0	0	0	0	0	4.362586155	23	1	29	0	29	0	23	140	25.67451917	3.4	2	2	1	1	1	0	0	1
90202	2	76	126	NA	3	10.2	3	2.62	14.42218475	5	1	0	8.841935484	3	1	1	0	0	0	1	4.7225365	24	1	24	0	24	1	23	126	23.8	3	2	2	1	0	1	0	1	1
11902	1	80	134	NA	4	13.1	3.7	1.08	50.70482815	3	0	0	0.073529412	1	0	0	0	0	0	0	46.12557802	23	0	23	0	23	0	23	134	23.8	3.7	0	0	1	0	1	0	1	0
80311	2	55	120	30.83289383	3	14.3	3.7	0.77	60.41450522	2	1	1	1.277561608	3	0	0	0	0	0	0	52.98693261	23	0	23	0	23	0	23	120	30.83289383	3.7	1	1	0	0	1	0	1	0
60308	1	85	171	23.18921238	2	13.4	4.6	0.85	64.75513208	2	1	0	1.443351641	3	1	0	0	1	0	0	55.05013364	23	0	23	0	23	0	23	171	23.18921238	4.6	1	1	1	1	0	1	1	0
10919	2	79	96	21.52694726	2	12.6	4.5	0.83	50.15979583	3	1	1	0.141176471	1	1	0	0	0	1	0	53.87170729	31	0	31	0	31	1	22	96	21.52694726	4.5	0	0	1	0	0	1	1	0
120107	1	68	146	25.59373706	1	12.4	3	4.2	12.02366724	5	1	1	9.709051724	3	1	1	1	1	1	0	7.787213542	18	1	22	0	22	1	22	146	25.59373706	3	2	2	1	1	1	0	1	1
20206	2	63	150	25.8022143	2	8.8	3	1.51	27.81215559	4	1	0	6.158940397	3	1	0	1	1	1	0	5.038389238	31	1	13	0	32	1	22	150	25.8022143	3	2	2	1	1	1	0	0	1
20107	2	72	138	31.4863258	1	12.1	3.4	1.87	21.18346621	4	1	0	6.949152542	3	1	1	1	1	1	1	6.394092071	19	1	6	0	22	1	22	138	31.4863258	3.4	2	2	1	0	1	0	1	1
20103	1	65	152	NA	1	10.2	2.6	2.12	25.73262936	4	1	1	11.20689655	3	1	0	1	1	0	1	7.571784512	18	1	12	1	21	1	21	152	23.8	2.6	2	2	1	1	1	0	1	1
10432	2	53	129	27.47138398	1	13	4.5	1.91	22.60104344	4	1	0	0.405660377	2	1	0	1	1	1	0	25.76140881	20	0	20	0	20	0	20	129	27.47138398	4.5	1	1	0	0	1	1	1	0
50603	1	27	114	NA	4	13.2	4.7	4.78	13.60524011	5	0	0	0.577056779	3	0	0	0	0	0	0	11.3894248	20	0	20	0	20	0	20	114	23.8	4.7	1	1	0	0	1	1	1	0
40113	1	46	145	21.46915048	3	15.7	4.4	0.83	79.27181451	2	1	0	1.003911343	3	1	0	0	1	0	0	76.29589819	20	0	20	0	20	0	20	145	21.46915048	4.4	1	1	0	1	0	1	1	0
110407	1	58	185	25.5036157	1	11.6	2	1.9	29.97377593	4	1	1	12.1503268	3	1	1	1	1	1	1	9.663056519	20	1	20	0	23	0	20	185	25.5036157	2	2	2	0	1	1	0	1	1
10916	1	63	133	24.31405021	2	11.4	4.5	3.15	16.83601277	4	0	0	0	1	1	0	1	1	1	0	11.64111022	36	0	36	0	36	1	19	133	24.31405021	4.5	0	0	1	0	1	1	1	0
130208	2	77	145	23.30558859	2	10.8	3.5	2.04	18.89243458	4	1	1	1.384615385	3	1	0	0	1	1	0	11.81652491	19	1	22	0	22	0	19	145	23.30558859	3.5	1	1	1	1	0	0	1	0
70602	1	76	180	26.81359045	2	16	4.2	1.11	49.93728078	3	0	0	0.032938076	1	1	0	0	1	1	0	46.96599841	19	0	19	0	19	0	19	180	26.81359045	4.2	0	0	1	1	1	1	1	0
10702	2	62	142	18.25631871	4	12.9	4.8	0.99	44.3409354	3	0	0	0.04	1	1	0	0	0	0	0	51.31924949	19	0	19	0	19	0	19	142	18.25631871	4.8	0	0	1	1	0	1	1	0
10703	1	70	140	NA	4	16	4.7	1.34	41.61078826	3	0	0	0.05	1	1	0	1	1	0	0	40.1294182	19	0	19	0	19	0	19	140	23.8	4.7	0	0	1	1	1	1	1	0
110412	2	60	120	22.39334027	4	13.3	4.3	1.3	33.22482729	3	0	0	0.051124744	1	1	0	0	1	0	1	69.5218382	19	0	19	0	19	0	19	120	22.39334027	4.3	0	0	1	0	0	1	1	0
10430	1	48	123	23.93948099	2	14.2	4.4	1.34	46.36954617	3	0	1	0.052132701	1	0	0	0	0	0	0	53.66366113	19	0	19	0	19	0	19	123	23.93948099	4.4	0	0	0	0	1	1	1	0
110109	2	79	149	19.22337562	1	10.2	4.2	1.9	20.2707937	4	0	0	0.07788162	1	1	0	1	1	0	1	26.06348321	19	0	19	0	19	0	19	149	19.22337562	4.2	0	0	1	1	0	1	1	0
12201	1	45	121	25.3717284	4	12.2	4	1.17	54.79417668	3	0	0	0.09047619	1	0	0	0	0	0	0	61.93779767	19	0	19	0	19	0	19	121	25.3717284	4	0	0	0	0	1	1	1	0
40402	1	90	150	NA	4	11.9	3.6	2	24.98085592	4	0	0	0.131781243	1	1	0	0	1	0	0	25.89149658	19	0	19	1	23	0	19	150	23.8	3.6	0	0	1	1	1	0	1	0
20110	1	81	126	15.95896267	2	14.2	3.8	1.16	46.72501928	3	1	0	0.170777989	2	1	1	0	1	0	0	83.22648767	19	0	19	1	20	0	19	126	15.95896267	3.8	0	0	1	0	0	0	1	0
60504	2	83	176	16.20307858	2	10.2	4.3	1.24	31.87626527	3	1	0	0.196250581	2	1	0	0	0	0	0	40.19555349	19	0	19	0	19	0	19	176	16.20307858	4.3	0	0	1	1	0	1	1	0
12002	1	67	136	20.99287155	4	11	3.8	1.2	47.54380964	3	1	1	0.215384615	2	1	1	1	0	0	0	50.34823188	19	0	19	0	19	0	19	136	20.99287155	3.8	0	0	1	0	0	0	1	0
80124	2	83	110	18.22222222	2	9.4	3	3.14	11.53532197	5	0	0	0.447570332	2	1	1	0	1	0	1	15.37153235	19	0	19	1	21	0	19	110	18.22222222	3	1	1	1	0	0	0	0	0
50121	1	87	132	23.23345618	1	11.8	3.6	2.6	18.9312313	4	1	0	2.456140351	3	1	0	1	1	0	0	5.601869166	19	1	19	0	19	1	19	132	23.23345618	3.6	2	2	1	0	0	0	1	1
40118	1	84	172	20.56880661	1	9.8	3.8	2.19	23.07213123	4	0	0	2.598984772	3	1	1	1	1	0	0	12.72925527	19	0	19	1	23	0	19	172	20.56880661	3.8	2	2	1	1	0	0	0	1
50508	1	76	150	21.383942	1	8.4	3.3	3.25	15.41728256	4	1	0	3.52956454	3	1	1	1	1	1	0	6.323341877	19	1	19	0	25	0	19	150	21.383942	3.3	2	2	1	1	0	0	0	1
40501	1	61	157	23.0859375	1	11.9	3.5	2.35	23.41336448	4	1	1	8.463008463	3	1	1	1	1	0	1	5.306613366	19	1	12	0	23	0	19	157	23.0859375	3.5	2	2	1	1	0	0	1	1
11018	1	62	122	22.77962414	1	14.1	3.6	1.26	46.08715915	3	1	0	4.5	3	1	1	1	1	0	0	39.58749045	37	0	37	0	37	1	18	122	22.77962414	3.6	2	2	1	0	0	0	1	1
100306	1	73	150	25.19742883	4	12.6	3.7	1.8	29.76870542	4	1	0	0.2376	2	1	1	0	1	0	0	49.4497058	36	0	36	0	36	1	18	150	25.19742883	3.7	1	1	1	1	1	0	1	0
60207	2	74	120	21.46230393	1	10	3.8	2.87	13.15387982	5	1	0	1.022222222	3	1	1	1	1	1	1	6.845175017	36	1	36	0	36	1	18	120	21.46230393	3.8	1	1	1	0	0	0	1	0
20711	2	82	157	24.22234874	4	13.2	4.6	0.82	50.28856443	3	0	0	0	1	1	0	0	0	0	0	44.03460755	25	0	25	0	25	1	18	157	24.22234874	4.6	0	0	1	1	1	1	1	0
70504	2	52	157	21.44970414	2	10.2	3.7	3.56	11.49918103	5	1	0	2.724404933	3	1	0	0	1	0	1	6.449188314	18	1	22	0	22	0	18	157	21.44970414	3.7	2	2	0	1	0	0	1	1
20624	2	81	102	19.77388406	4	10.5	3.6	2.12	17.85252032	4	0	0	0	1	1	0	0	0	0	0	25.79543365	18	0	18	0	18	0	18	102	19.77388406	3.6	0	0	1	0	0	0	1	0
70605	2	46	150	22.83287935	2	14.2	4.3	0.77	63.59365951	2	0	0	0.03021148	1	1	0	0	0	0	0	60.09544098	18	0	18	0	18	0	18	150	22.83287935	4.3	0	0	0	1	0	1	1	0
90602	1	79	120	22.86236854	2	14.7	4.3	1.03	53.5967963	3	0	0	0.032624113	1	1	0	0	0	0	0	36.18842978	18	0	18	0	18	0	18	120	22.86236854	4.3	0	0	1	0	0	1	1	0
80121	1	54	108	24.74093729	4	14.3	4.8	1.15	52.99089852	3	0	0	0.038046925	1	0	0	0	0	0	0	58.84142271	18	0	18	0	18	0	18	108	24.74093729	4.8	0	0	0	0	1	1	1	0
50606	1	62	102	NA	4	12.8	3.8	1.43	40.12801619	3	0	0	0.062939903	1	1	0	1	1	0	0	44.50849756	18	0	18	0	18	0	18	102	23.8	3.8	0	0	1	0	1	0	1	0
10410	2	74	159	22.64086462	2	13	4.4	0.71	60.63173994	2	0	0	0.065217391	1	1	0	0	1	0	0	75.17195175	18	0	18	0	18	0	18	159	22.64086462	4.4	0	0	1	1	0	1	1	0
70703	1	78	130	21.03028361	2	13.4	3.5	1.26	43.14845032	3	0	0	0.086419753	1	1	0	0	0	0	0	39.8655364	18	0	18	0	18	0	18	130	21.03028361	3.5	0	0	1	0	0	0	1	0
140118	1	89	136	25.20497731	2	11.2	4	1.9	26.50759696	4	0	0	0.1015625	1	0	0	0	0	0	1	27.94401011	18	0	18	0	18	0	18	136	25.20497731	4	0	0	1	0	1	1	1	0
10447	1	63	124	24.1671624	4	15.3	3.8	1.03	57.1935519	3	0	1	0.123287671	1	0	0	1	0	0	0	47.09967841	18	0	18	0	18	0	18	124	24.1671624	3.8	0	0	1	0	1	0	1	0
10411	1	86	140	23.37617318	2	10.6	4	1.51	34.41913043	3	0	1	0.186813187	2	1	0	0	0	0	0	35.21194694	18	0	18	0	18	0	18	140	23.37617318	4	0	0	1	1	0	1	1	0
10443	2	78	100	40.26100236	1	12.4	4.3	0.92	44.98121004	3	1	0	0.305084746	2	1	0	1	1	1	0	50.48843381	18	0	18	0	18	0	18	100	40.26100236	4.3	1	1	1	0	1	1	1	0
20204	1	92	120	25.45343698	4	8.7	3.1	3.62	12.97082044	5	1	0	0.964705882	3	1	0	0	1	1	0	5.575539445	18	1	18	0	19	0	18	120	25.45343698	3.1	1	1	1	0	1	0	0	0
80214	1	76	184	20.19557823	3	13.3	3.9	0.83	68.63360262	2	1	1	1.123476418	3	1	0	1	1	1	0	46.53074176	18	0	18	0	18	0	18	184	20.19557823	3.9	1	1	1	1	0	0	1	0
40124	1	61	142	23.52941176	3	10.7	3.7	6.99	7.104835663	5	1	0	1.2960761	3	1	0	0	1	1	0	2.934257807	18	1	18	0	20	0	18	142	23.52941176	3.7	1	1	1	1	1	0	1	0
30202	1	85	126	23.828125	2	10.6	3.5	2.78	17.71224013	4	1	0	1.861538462	3	1	1	0	1	0	0	23.79001404	18	0	18	0	18	0	18	126	23.828125	3.5	2	2	1	0	1	0	1	1
120307	1	78	147	20.3125	1	10.7	3.3	1.4	38.45089986	3	1	0	2.562634216	3	1	1	1	1	1	0	29.10145038	18	0	18	0	18	0	18	147	20.3125	3.3	2	2	1	1	0	0	1	1
120113	1	78	125	25.0995016	2	11.6	3.4	1.8	29.20804294	4	1	0	3.124287343	3	1	1	0	1	1	0	19.39251165	18	0	18	1	22	0	18	125	25.0995016	3.4	2	2	1	0	1	0	1	1
40705	1	70	145	26.77593411	2	10	3.2	3.49	14.60183966	5	1	1	5.957514142	3	1	0	0	1	0	0	5.320271235	18	1	18	0	19	0	18	145	26.77593411	3.2	2	2	1	1	1	0	1	1
11301	1	87	190	26.23358049	1	11.6	2.2	1.11	48.03705404	3	1	0	6.516129032	3	1	1	1	1	0	1	35.74362611	18	0	18	1	23	0	18	190	26.23358049	2.2	2	2	1	1	1	0	1	1
80707	1	67	165	30.84441596	1	11.1	2.6	3.25	15.98519228	4	1	1	9.140233723	3	1	0	1	1	0	0	5.603418187	18	1	18	0	20	0	18	165	30.84441596	2.6	2	2	1	1	1	0	1	1
11012	1	38	122	22.22906193	3	14	3.7	1.77	36.56967362	3	1	1	2.02173913	3	1	0	0	0	0	0	10.10251111	18	1	13	0	22	0	18	122	22.22906193	3.7	2	2	0	0	0	0	1	1
150201	1	68	145	27.30996814	2	12.7	4	1.6	34.55925812	3	1	0	3.96797153	3	1	0	1	1	1	0	20.23851419	36	0	36	0	36	1	17	145	27.30996814	4	2	2	1	1	1	1	1	1
20803	2	83	170	25.63975402	3	9.6	3.9	1.56	24.79661763	4	1	0	0.483383686	2	1	0	0	1	1	1	40.0553849	19	0	19	1	19	1	17	170	25.63975402	3.9	1	1	1	1	1	0	0	0
120122	2	57	105	19.728027	4	14.7	3.9	1	44.92727571	3	0	0	0.027932961	1	0	0	0	0	0	0	47.97015073	17	0	17	0	17	0	17	105	19.728027	3.9	0	0	0	0	0	0	1	0
50124	2	79	120	22.81293394	2	11.9	4	1.56	25.15063083	4	0	0	0.208191126	2	1	0	1	0	0	1	29.47148991	17	0	17	0	17	0	17	120	22.81293394	4	0	0	1	0	0	1	1	0
60116	1	55	138	23.30109483	4	9.5	4.4	7.67	6.612284175	5	1	0	1.417624521	3	1	0	0	1	1	0	4.068397609	17	1	17	0	17	0	17	138	23.30109483	4.4	1	1	0	0	0	1	0	0
40139	1	76	146	20.90419501	3	8.4	3.1	5.33	8.973640404	5	1	1	2.54851229	3	1	1	1	1	1	0	4.435930741	18	1	18	0	19	1	16	146	20.90419501	3.1	2	2	1	1	0	0	0	1
90104	1	61	127	30.29263832	1	11.9	3.8	3.14	17.05183149	4	1	1	2.854368932	3	1	1	1	0	1	0	13.16760474	12	1	17	0	17	1	16	127	30.29263832	3.8	2	2	1	0	1	0	1	1
120141	2	78	144	16.31111111	3	7.1	2.8	2.4	15.75665111	4	1	1	9.039039039	3	1	0	1	1	0	0	9.100250921	18	1	23	0	23	1	15	144	16.31111111	2.8	2	2	1	1	0	0	0	1
40903	1	61	125	NA	3	12.7	3.4	1.65	34.47344078	3	1	1	1.87803334	3	1	0	1	0	1	0	32.49076646	36	0	36	0	36	1	14	125	23.8	3.4	2	2	1	0	1	0	1	1
60108	1	80	123	26.14268848	2	10.8	4.3	1.85	28.14032007	4	1	0	0.235872236	2	1	0	0	0	0	0	23.94913699	18	0	18	0	18	1	14	123	26.14268848	4.3	1	1	1	0	1	1	1	0
90507	1	53	130	NA	2	14.4	4.6	1.38	43.64222006	3	0	0	0.029411765	1	1	0	1	1	0	1	42.73076322	14	0	14	0	14	0	14	130	23.8	4.6	0	0	0	0	1	1	1	0
140202	1	68	120	NA	4	12.9	3.7	2.4	22.17790779	4	1	0	0.455665025	2	1	1	0	1	1	0	16.69176831	12	0	12	0	12	1	14	120	23.8	3.7	1	1	1	0	1	0	1	0
90304	1	59	133	19.03114187	2	16.2	4.6	1.32	44.42826175	3	1	1	0.56424581	3	1	1	0	0	1	0	42.05455236	36	0	36	0	36	1	13	133	19.03114187	4.6	1	1	0	0	0	1	1	0
20701	1	80	121	19.79750837	2	9.4	3	1.77	29.53467187	4	1	1	2.041832669	3	1	1	0	1	1	0	11.93658086	31	1	24	0	34	1	13	121	19.79750837	3	2	2	1	0	0	0	0	1
80212	1	72	136	24.84098009	3	11.2	4	2.67	19.41529455	4	1	1	4.222737819	3	1	0	0	1	1	0	13.90321344	13	1	23	0	23	0	13	136	24.84098009	4	2	2	1	0	1	1	1	1
11616	1	76	141	20.92226742	1	11.6	4.1	3.09	16.29272219	4	0	0	0.109090909	1	1	1	1	1	0	1	11.29437755	18	0	18	1	23	1	13	141	20.92226742	4.1	0	0	1	1	0	1	1	0
70115	1	77	196	29.6875	3	11	2.7	2.84	17.80117328	4	1	1	7.705363204	3	1	0	0	1	1	0	9.273451766	13	1	18	0	18	0	13	196	29.6875	2.7	2	2	1	1	1	0	1	1
140103	1	66	194	29.86432499	1	10.8	2.5	1.8	30.64252153	3	1	1	14.01612903	3	1	0	1	1	1	1	10.38947873	24	1	18	0	28	1	13	194	29.86432499	2.5	2	2	1	1	1	0	1	1
110204	2	72	150	22.82688093	4	10.4	4.7	6.3	5.609358289	5	1	1	2.319201995	3	1	0	0	1	1	1	4.361827333	13	1	17	0	17	0	13	150	22.82688093	4.7	2	2	1	1	0	1	1	1
90203	1	59	126	23.5223362	1	8.9	3.2	3.37	15.93456056	4	1	0	3.504666667	3	1	0	1	1	0	0	12.08517941	13	1	17	0	17	0	13	126	23.5223362	3.2	2	2	0	0	1	0	0	1
20304	1	76	158	27.734375	3	12	4	4.72	10.24980687	5	1	0	4.739726027	3	1	0	1	0	1	1	6.038054759	13	1	15	0	15	0	13	158	27.734375	4	2	2	1	1	1	1	1	1
50402	1	74	140	22.03172568	1	10.1	3.4	3.67	13.60152337	5	1	1	5.131880734	3	1	1	0	1	0	1	9.810352617	13	1	15	0	15	0	13	140	22.03172568	3.4	2	2	1	1	0	0	1	1
40143	1	63	126	22.98539751	2	13.9	4.7	1.27	45.48097031	3	0	0	0.0486618	1	1	0	0	0	0	0	47.30972489	13	0	13	0	13	0	13	126	22.98539751	4.7	0	0	1	0	0	1	1	0
120116	2	85	117	20.7197874	2	9.8	3.7	1.2	32.81547186	3	0	0	0.050441362	1	1	1	0	1	0	0	32.70550276	13	0	13	0	13	0	13	117	20.7197874	3.7	0	0	1	0	0	0	0	0
10436	1	54	112	23.19831507	2	6.9	4.4	1.31	45.9525825	3	1	1	0.076923077	1	0	0	0	0	0	0	48.11694922	13	0	13	0	13	0	13	112	23.19831507	4.4	0	0	0	0	0	1	0	0
10445	1	32	136	21.88298729	2	12.4	4.4	1.19	59.31647173	3	1	0	0.077625571	1	1	0	0	0	0	0	54.75540032	13	0	13	0	13	0	13	136	21.88298729	4.4	0	0	0	0	0	1	1	0
90504	1	70	130	NA	2	13.9	4.6	1.48	37.32435194	3	0	0	0.10619469	1	1	0	0	0	0	0	54.11398173	13	0	13	0	13	0	13	130	23.8	4.6	0	0	1	0	1	1	1	0
90108	2	80	114	24.73246136	2	13.6	3.8	1.67	23.25988283	4	0	0	0.152173913	2	1	1	1	1	1	1	19.02760612	13	0	13	0	13	0	13	114	24.73246136	3.8	0	0	1	0	1	0	1	0
40119	2	87	121	14.46759259	2	7.7	3.4	1.01	39.36194588	3	0	0	0.193740686	2	0	1	1	0	0	1	33.09334946	13	0	13	0	13	0	13	121	14.46759259	3.4	0	0	1	0	0	0	0	0
80111	2	59	108	NA	3	13.2	4.1	1.05	42.17261661	3	0	1	0.201342282	2	0	0	0	0	0	0	35.29885088	13	0	13	0	13	0	13	108	23.8	4.1	0	0	0	0	1	1	1	0
80907	1	69	194	16.40625	2	13.2	3.2	1.13	50.34823188	3	0	0	0.374331551	2	1	0	0	0	0	0	62.04949435	13	0	13	0	13	0	13	194	16.40625	3.2	1	1	1	1	0	0	1	0
150402	1	63	172	24.84098009	2	13	4.8	1.07	54.85865296	3	0	0	0.453125	2	1	0	1	0	0	0	49.06696111	13	0	13	0	13	0	13	172	24.84098009	4.8	1	1	1	1	1	1	1	0
10929	1	42	170	22.5710475	3	16.3	4.4	1.31	49.38947232	3	1	0	0.5	3	1	0	0	0	0	0	47.85679759	13	0	13	0	13	0	13	170	22.5710475	4.4	1	1	0	1	0	1	1	0
90710	2	68	128	17.51814244	2	8	3.1	2.28	17.3354607	4	1	0	0.81875	3	1	0	0	0	1	1	7.248321903	13	1	13	0	18	0	13	128	17.51814244	3.1	1	1	1	0	0	0	0	0
110410	2	52	157	34.92767916	2	9.5	3.8	2.7	15.56113429	4	1	1	0.913043478	3	1	0	0	1	1	0	15.4762963	13	0	13	0	13	0	13	157	34.92767916	3.8	1	1	0	1	1	0	0	0
150107	1	64	136	23.66143862	1	10.5	4	1.63	34.45837859	3	1	0	0.943152455	3	1	0	1	1	1	0	22.77827889	13	0	13	0	13	0	13	136	23.66143862	4	1	1	1	0	1	1	1	0
10103	1	74	143	24.5545638	2	10.9	3.8	4.95	9.804696137	5	1	0	1.759615385	3	1	0	1	1	1	1	5.578057356	13	1	13	0	13	0	13	143	24.5545638	3.8	2	2	1	1	1	0	1	1
80817	1	53	126	27.89329973	1	12.6	4	3.83	14.28614641	5	1	1	2.063702721	3	1	1	1	1	1	0	6.572168028	13	1	13	0	15	0	13	126	27.89329973	4	2	2	0	0	1	1	1	1
20801	1	37	156	27.75288477	2	11.2	3.5	3.98	15.18643215	4	1	1	4.269005848	3	1	0	0	1	1	1	4.003281026	13	1	13	0	14	0	13	156	27.75288477	3.5	2	2	0	1	1	0	1	1
12202	1	71	160	20.9566075	2	12.1	3.7	2.63	19.81796217	4	1	0	4.384615385	3	1	0	1	1	1	1	6.103007276	13	1	13	0	14	0	13	160	20.9566075	3.7	2	2	1	1	0	0	1	1
130209	1	52	NA	22.02787052	1	10.6	3.2	2.3	25.09449831	4	1	0	4.915026834	3	1	0	1	1	1	0	9.124481937	13	1	13	0	16	0	13	139	22.02787052	3.2	2	2	0	0	0	0	1	1
50102	2	70	170	26.47045213	1	7.7	3.2	2.45	15.89115027	4	1	0	5.096743747	3	1	1	1	1	0	1	9.597966428	13	0	13	0	13	0	13	170	26.47045213	3.2	2	2	1	1	1	0	0	1
40101	1	39	176	22.86236854	1	8.7	2.9	2.01	31.5841869	3	1	1	7.041581459	3	1	0	1	1	1	1	8.17296882	13	1	13	0	15	0	13	176	22.86236854	2.9	2	2	0	1	0	0	0	1
150203	1	60	180	27.50516529	1	11.5	3.4	4.07	12.89959387	5	1	1	8.287895311	3	1	1	1	0	1	0	4.378648223	13	1	13	0	13	0	13	180	27.50516529	3.4	2	2	1	1	1	0	1	1
70302	1	73	174	21.90827925	1	12.3	2.9	0.92	62.03605695	2	1	1	5.61627907	3	1	0	1	0	0	0	15.06201811	37	1	7	0	37	1	13	174	21.90827925	2.9	2	2	1	1	0	0	1	1
90704	1	89	108	18.27745476	2	10.7	1.9	1.27	41.18750904	3	1	1	7.009589041	3	1	0	0	1	0	0	13.67142185	13	1	6	1	17	0	13	108	18.27745476	1.9	2	2	1	0	0	0	1	1
10803	1	69	136	NA	2	15.7	4.6	1.27	44.30887977	3	0	0	0.157480315	2	1	1	0	0	0	1	36.4840856	37	0	37	0	37	1	12	136	23.8	4.6	0	0	1	0	1	1	1	0
20302	2	84	122	18.90359168	2	8.7	2.3	2.17	17.2222966	4	1	1	5.583333333	3	1	1	0	0	0	1	8.858630339	24	0	24	1	25	1	12	122	18.90359168	2.3	2	2	1	0	0	0	0	1
40154	2	69	184	21.23057202	1	10.6	3.2	4.19	8.871444464	5	1	0	4.859002169	3	1	0	1	1	1	1	5.577366815	12	1	18	0	18	0	12	184	21.23057202	3.2	2	2	1	1	0	0	1	1
70303	1	52	130	23.66143862	4	12.2	3.8	7.1	7.311931881	5	1	1	0.743374273	3	0	0	0	0	0	0	3.869218508	12	1	17	0	17	0	12	130	23.66143862	3.8	1	1	0	0	1	0	1	0
160103	2	68	197	22.50692521	1	9.6	4.4	6.78	5.261999776	5	1	1	2.4801812	3	1	0	1	0	1	0	5.116044585	12	1	17	0	17	0	12	197	22.50692521	4.4	2	2	1	1	0	1	0	1
81007	2	73	130	20	1	9.9	4	3.7	10.00137753	5	1	1	2.95640327	3	0	1	1	0	0	1	10.42381864	12	1	16	0	16	0	12	130	20	4	2	2	1	0	0	1	0	1
80112	1	75	140	21.8299522	2	10.3	3.4	3.62	13.75409346	5	1	0	4.516129032	3	1	1	0	0	1	1	10.77306033	12	1	16	0	16	0	12	140	21.8299522	3.4	2	2	1	1	0	0	1	1
10914	1	56	133	24.45490983	1	12.5	3.8	3.38	16.12266744	4	1	0	7.06	3	1	1	1	1	1	1	9.666600662	12	1	16	0	16	0	12	133	24.45490983	3.8	2	2	0	0	1	0	1	1
81010	2	74	140	25.56610665	1	10.8	4	3.24	11.51968022	5	1	1	7.259475219	3	1	0	1	1	1	0	7.876898746	12	1	16	0	16	0	12	140	25.56610665	4	2	2	1	1	1	1	1	1
40719	1	75	172	20.76124567	2	9.2	4.1	4.05	12.16475459	5	1	0	1.411871869	3	1	1	0	1	1	0	7.246781593	12	1	15	0	15	0	12	172	20.76124567	4.1	1	1	1	1	0	1	0	0
110106	1	74	150	21.98989237	2	10.2	3.6	3.9	12.72645793	5	1	1	3.717647059	3	1	0	0	1	1	1	7.373917185	12	1	14	0	14	1	12	150	21.98989237	3.6	2	2	1	1	0	0	1	1
20702	1	70	120	23.79191321	1	8.7	3.6	5.04	9.767863581	5	1	0	3.488681758	3	1	1	1	1	1	1	9.899964329	12	1	13	0	13	0	12	120	23.79191321	3.6	2	2	1	0	1	0	0	1
50105	1	85	126	18.44254582	1	9.1	3	4.27	11.07568009	5	1	0	6.094009983	3	1	0	1	1	1	1	5.508966592	13	1	13	0	15	1	12	126	18.44254582	3	2	2	1	0	0	0	0	1
10802	1	41	135	NA	4	16.2	4.6	1.11	59.61415937	3	0	0	0	1	0	0	0	0	0	0	56.95419872	12	0	12	0	12	0	12	135	23.8	4.6	0	0	0	0	1	1	1	0
40601	2	66	122	NA	3	12.7	4.2	1.19	35.61137011	3	0	1	0.033272334	1	1	0	0	0	0	0	33.0218522	12	0	12	0	12	0	12	122	23.8	4.2	0	0	1	0	1	1	1	0
11808	2	71	116	19.58820702	4	8.5	3.1	2.65	14.52459516	5	0	0	0.05982906	1	1	0	1	1	0	1	27.98047916	12	0	12	1	15	0	12	116	19.58820702	3.1	0	0	1	0	0	0	0	0
50608	1	73	104	NA	1	14.7	5.1	1.35	40.77959669	3	0	0	0.092112838	1	1	0	1	1	0	0	41.28939612	12	0	12	0	12	0	12	104	23.8	5.1	0	0	1	0	1	1	1	0
60208	1	67	162	23.38435374	2	13.2	4.1	1.63	34.00830777	3	1	0	0.136363636	1	1	1	0	1	1	0	42.65439548	12	0	12	0	12	0	12	162	23.38435374	4.1	0	0	1	1	0	1	1	0
50114	2	85	120	18.73048907	2	12.3	4.1	1.34	29.08374226	4	0	1	0.166307963	2	1	0	0	1	0	0	25.43573739	12	0	12	0	12	0	12	120	18.73048907	4.1	0	0	1	0	0	1	1	0
11709	2	76	178	20.26935724	1	8.3	3.9	2.07	18.6629851	4	1	1	0.848739496	3	1	0	1	1	1	1	16.49042407	12	0	12	0	12	0	12	178	20.26935724	3.9	1	1	1	1	0	0	0	0
140130	1	91	100	22.83287935	3	11.5	4.2	2	24.90175954	4	1	1	0.873493976	3	1	1	0	1	0	0	17.1792317	12	0	12	0	12	0	12	100	22.83287935	4.2	1	1	1	0	0	1	1	0
50610	1	80	180	NA	2	13.6	4.2	1.63	32.32076745	3	1	0	0.932626644	3	1	1	0	0	0	0	28.71879203	12	0	12	0	12	0	12	180	23.8	4.2	1	1	1	1	1	1	1	0
150101	1	86	150	17.62538055	2	8.7	4	2.2	22.80290939	4	0	0	1	3	1	0	0	1	1	1	10.26349409	12	1	12	0	13	0	12	150	17.62538055	4	1	1	1	1	0	1	0	0
50404	1	68	138	23.1385071	2	9.8	3.4	3.87	13.14970095	5	1	1	1.281072368	3	1	0	0	1	0	0	7.113614979	12	0	12	0	12	0	12	138	23.1385071	3.4	1	1	1	0	0	0	0	0
81109	1	62	160	24.97704316	2	14.7	4.5	1.65	34.31293599	3	1	0	1.381156317	3	1	0	0	1	1	0	30.86673059	12	0	12	0	12	0	12	160	24.97704316	4.5	1	1	1	1	1	1	1	0
80120	1	81	144	20.44444444	3	10.6	3.3	2.75	18.17341577	4	1	0	2.295081967	3	1	0	0	0	0	0	8.31801028	12	1	12	0	14	0	12	144	20.44444444	3.3	2	2	1	1	0	0	1	1
120137	1	61	130	23.4375	1	11.2	4	1.3	44.74639374	3	1	0	2.387640449	3	1	1	1	1	1	1	41.06967291	12	0	12	0	12	0	12	130	23.4375	4	2	2	1	0	0	1	1	1
20306	1	52	197	22.58955144	1	11.3	2.8	1.59	37.58203704	3	1	1	2.617647059	3	1	1	0	0	0	1	10.18129509	12	1	12	0	15	0	12	197	22.58955144	2.8	2	2	0	1	0	0	1	1
80313	2	76	142	24.32479224	3	13	4.1	0.97	42.76853657	3	1	0	3.234672304	3	1	1	0	1	0	0	38.27167565	12	0	12	0	12	0	12	142	24.32479224	4.1	2	2	1	1	1	1	1	1
40111	1	69	161	24.74093729	1	8.2	3.4	3.12	16.57474727	4	1	0	3.700680272	3	1	1	1	0	0	0	8.08637074	12	1	12	1	13	0	12	161	24.74093729	3.4	2	2	1	1	1	0	0	1
11101	2	71	125	19.04122235	1	10.1	2.8	1.49	27.26900205	4	1	0	3.929411765	3	1	0	1	1	0	0	14.64772336	12	0	12	1	16	0	12	125	19.04122235	2.8	2	2	1	0	0	0	1	1
80206	1	77	160	18.36547291	1	9.2	4	3.29	15.15537125	4	1	0	4.58984375	3	1	0	1	1	1	0	7.509320766	12	1	12	0	17	0	12	160	18.36547291	4	2	2	1	1	0	1	0	1
110107	1	66	145	25.05930703	1	11	3.9	3.6	14.3548178	5	1	1	5.664335664	3	1	0	1	1	0	1	7.74889365	12	0	12	1	13	0	12	145	25.05930703	3.9	2	2	1	1	1	0	1	1
50106	1	78	110	17.6953125	1	8.5	3	3.57	13.80866045	5	1	0	6.864025541	3	1	1	1	1	0	0	4.913467387	12	1	12	0	17	0	12	110	17.6953125	3	2	2	1	0	0	0	0	1
80310	2	87	121	21.33333333	2	12.4	2.1	0.9	44.65425391	3	1	1	7.012750455	3	1	0	0	0	0	1	15.29017084	12	1	12	0	14	1	12	121	21.33333333	2.1	2	2	1	0	0	0	1	1
60109	1	61	164	24.95389364	1	11.7	3.5	2.72	19.95233308	4	1	0	9.123222749	3	1	1	1	0	0	0	14.86366024	6	1	12	0	12	1	12	164	24.95389364	3.5	2	2	1	1	1	0	1	1
80312	2	92	160	19.73840666	3	10.2	2.7	3.14	11.19948434	5	1	0	14.17553191	3	1	0	0	0	0	1	7.93566424	12	0	12	0	12	0	12	160	19.73840666	2.7	2	2	1	1	0	0	1	1
10408	1	78	150	20.44913742	2	9.6	3.4	3.03	16.52237	4	0	0	0.527272727	3	1	1	0	0	1	1	9.858249739	37	0	37	0	37	1	11	150	20.44913742	3.4	1	1	1	1	0	0	0	0
20119	1	74	136	31.18908382	1	11.2	2.4	0.96	58.98308685	3	1	1	3.599306158	3	1	0	1	1	0	0	25.62125644	18	1	12	1	22	1	11	136	31.18908382	2.4	2	2	1	0	1	0	1	1
20401	1	78	130	17.78197126	1	9.1	2.5	2.6	19.53393491	4	0	1	0	1	1	0	1	0	0	0	50.3776803	11	0	11	0	11	0	11	130	17.78197126	2.5	0	0	1	0	0	0	0	0
60404	2	73	139	27.48842593	3	12.3	4.2	0.81	52.69748596	3	0	1	0	1	1	0	0	1	0	1	43.09713374	11	0	11	0	11	0	11	139	27.48842593	4.2	0	0	1	0	1	1	1	0
60806	2	69	96	15.30793877	2	12.8	3.9	0.95	44.98490991	3	0	0	0	1	1	0	1	1	0	0	40.57593701	11	0	11	0	11	0	11	96	15.30793877	3.9	0	0	1	0	0	0	1	0
100405	1	48	141	21.0498179	4	14.5	4.8	0.9	71.67111971	2	0	0	0.032420749	1	1	0	0	0	0	0	71.24824146	11	0	11	0	11	0	11	141	21.0498179	4.8	0	0	0	1	0	1	1	0
50203	1	62	144	NA	3	13.6	4.4	1.51	37.80807229	3	1	0	1.097141502	3	1	0	0	0	1	0	33.05825096	11	0	11	0	11	0	11	144	23.8	4.4	1	1	1	1	1	1	1	0
130104	1	71	134	24.30248706	1	13.8	3.6	1.18	47.62682908	3	1	0	1.282608696	3	1	0	1	0	0	0	43.39698886	11	0	11	0	11	0	11	134	24.30248706	3.6	1	1	1	0	1	0	1	0
40509	1	56	187	25.68956193	2	13.3	4	1.56	37.56587037	3	1	1	3.570469799	3	1	0	0	1	1	0	30.83319186	11	0	11	0	11	0	11	187	25.68956193	4	2	2	0	1	1	1	1	1
60307	1	75	129	25.2825699	1	9.9	3.3	5.34	8.989364948	5	1	0	3.711484594	3	1	0	1	1	0	0	3.355161514	11	1	11	0	12	0	11	129	25.2825699	3.3	2	2	1	0	1	0	0	1
140108	2	72	184	24.40389421	1	9.6	3.3	2.8	13.62074479	5	1	0	4.213421342	3	1	1	1	1	0	1	10.34657966	6	1	11	0	11	1	11	184	24.40389421	3.3	2	2	1	1	1	0	0	1
50505	1	65	160	21.2244898	1	11	3.1	1.98	27.72961746	4	1	0	13.98510041	3	1	0	1	1	1	1	5.508667839	11	1	11	0	12	0	11	160	21.2244898	3.1	2	2	1	1	0	0	1	1
20628	1	57	190	23.4375	1	9.4	2.6	2.1	26.99962535	4	1	1	9.719626168	3	1	1	1	1	0	1	12.29672946	12	1	12	0	15	1	10	190	23.4375	2.6	2	2	0	1	0	0	0	1
81111	1	58	150	27.33564014	2	13.5	4.9	1.28	46.17534925	3	0	0	0.165975104	2	1	0	0	0	0	0	41.01698688	10	0	10	0	10	0	10	150	27.33564014	4.9	0	0	0	1	1	1	1	0
110104	1	73	178	NA	1	7.9	2.6	3.4	14.84533949	5	1	0	8.354114713	3	1	1	1	1	1	0	10.37665003	7	0	7	1	11	1	10	178	23.8	2.6	2	2	1	1	1	0	0	1
140112	1	85	154	17.78649207	1	11	3.5	1.8	28.49642489	4	1	0	1.323943662	3	1	0	1	1	0	0	30.23357852	6	0	6	1	11	1	10	154	17.78649207	3.5	1	1	1	1	0	0	1	0
11024	2	48	123	27.58732606	1	10.4	4.5	2.76	15.54445133	4	1	0	3.342857143	3	1	1	1	1	0	1	10.49543406	25	1	29	0	29	1	9	123	27.58732606	4.5	2	2	0	0	1	1	1	1
70101	1	73	106	24.85907356	4	16.5	4.2	1.63	33.18140947	3	1	1	1.874039939	3	1	0	0	1	0	0	27.78956333	9	1	12	0	12	0	9	106	24.85907356	4.2	2	2	1	0	1	1	1	1
80117	2	87	160	22.00168032	2	7.1	3.3	5.14	6.637591037	5	1	0	4	3	1	0	1	1	1	0	6.665961569	7	1	9	0	9	1	9	160	22.00168032	3.3	2	2	1	1	0	0	0	1
40510	1	79	156	21.875	3	10.3	3.5	2.59	19.5448712	4	1	0	5.353846154	3	1	0	0	1	1	0	12.38560726	9	0	9	0	9	0	9	156	21.875	3.5	2	2	1	1	0	0	1	1
80103	1	61	125	25.2	1	11.1	2.8	5.35	9.519037325	5	1	0	6.614906832	3	1	0	0	1	1	1	7.468242907	7	1	9	0	9	1	9	125	25.2	2.8	2	2	1	0	1	0	1	1
70406	1	81	130	21.51385851	2	14.1	3.7	1.56	33.79000211	3	0	0	0.05011694	1	1	1	1	0	0	0	36.07649135	20	0	20	0	20	1	8	130	21.51385851	3.7	0	0	1	0	0	0	1	0
11613	2	73	126	20.81100926	4	11.1	4.2	1.03	40.51618856	3	0	1	0.078947368	1	0	0	0	0	0	0	39.11038113	8	0	8	0	8	0	8	126	20.81100926	4.2	0	0	1	0	0	1	1	0
50217	1	70	130	26.29172382	4	18	4.6	1.04	54.90654534	3	1	1	0.333605887	2	1	1	1	1	1	0	46.75911693	8	0	8	0	8	0	8	130	26.29172382	4.6	1	1	1	0	1	1	1	0
11304	1	48	103	28.45691766	4	12.2	4.4	1.75	34.62596371	3	0	0	0.026666667	1	1	0	0	1	1	1	41.80156052	37	0	37	0	37	1	7	103	28.45691766	4.4	0	0	0	0	1	1	1	0
140122	1	83	165	23.14049587	2	11.2	3.7	1.4	37.7713273	3	0	0	0.059952038	1	1	0	0	0	0	0	37.38837616	37	0	37	0	37	1	7	165	23.14049587	3.7	0	0	1	1	0	0	1	0
120126	1	69	129	23.73866213	3	12.3	3.7	1.9	28.51645933	4	1	0	1.055456172	3	1	1	0	1	1	0	19.73857129	37	0	37	0	37	1	7	129	23.73866213	3.7	1	1	1	0	1	0	1	0
40506	1	68	141	24.97704316	1	10	4	3.73	13.69059143	5	1	0	2.967032967	3	1	0	0	1	1	0	11.74044318	29	1	35	0	35	1	7	141	24.97704316	4	2	2	1	1	1	1	1	1
60103	2	87	178	19.09521979	2	7.2	3.7	4.25	8.172344267	5	1	1	4.328947368	3	1	0	0	1	1	0	8.145582599	7	1	16	0	16	0	7	178	19.09521979	3.7	2	2	1	1	0	0	0	1
110416	1	76	140	26.41892724	3	10.6	2.9	3.8	12.9934648	5	1	1	3.288996372	3	1	1	0	0	1	1	8.181218731	7	1	12	0	12	0	7	140	26.41892724	2.9	2	2	1	1	1	0	1	1
110207	1	67	146	18.94600187	2	8.2	4.2	5.7	8.645520988	5	1	0	1.155462185	3	1	0	0	1	1	1	7.12776727	7	1	11	0	11	0	7	146	18.94600187	4.2	1	1	1	1	0	1	0	0
150305	1	62	119	23.20402788	4	12	4.9	3.28	16.18152058	4	1	1	2.08797654	3	1	0	0	0	0	0	18.02178733	7	1	11	0	11	0	7	119	23.20402788	4.9	2	2	1	0	0	1	1	1
60111	2	52	143	21.63114885	3	10.5	4.2	7.97	4.761653675	5	1	1	3.2960199	3	1	0	0	1	0	0	3.091063295	7	1	10	0	10	0	7	143	21.63114885	4.2	2	2	0	1	0	1	1	1
11004	2	61	182	33.35068412	1	10	2.8	3.06	12.96215663	5	1	1	12.20754717	3	1	0	0	1	0	1	7.045023201	7	1	10	0	10	0	7	182	33.35068412	2.8	2	2	1	1	1	0	1	1
160104	2	72	169	22.49498753	1	6.6	2.7	3.12	12.10003471	5	1	0	17.29809104	3	1	0	1	0	1	0	9.285257968	7	1	10	0	10	0	7	169	22.49498753	2.7	2	2	1	1	0	0	0	1
60113	1	63	176	24.81632653	1	9.6	3.3	5.27	9.588047551	5	1	1	3.00257732	3	1	0	1	1	1	0	6.18082297	7	1	9	0	9	0	7	176	24.81632653	3.3	2	2	1	1	1	0	0	1
80803	1	72	153	31.71875	1	9.7	4.4	8.16	5.719502706	5	1	0	2.792696026	3	1	1	1	1	0	1	6.00049492	7	1	8	0	8	0	7	153	31.71875	4.4	2	2	1	1	1	1	0	1
100307	2	67	130	39.05325444	1	8.5	3.5	3.3	11.61738681	5	1	0	3.3	3	1	1	1	1	1	0	7.373768779	7	1	8	0	8	0	7	130	39.05325444	3.5	2	2	1	0	1	0	0	1
50401	1	78	152	21.33333333	3	13.4	3.4	5	9.552067752	5	1	0	6	3	1	0	0	1	0	0	5.185646322	7	1	8	0	8	0	7	152	21.33333333	3.4	2	2	1	1	0	0	1	1
70305	1	67	120	25.1391758	4	15.2	4.4	1.24	45.86854225	3	0	0	0.040016006	1	0	0	0	0	0	0	45.86854225	7	0	7	0	7	0	7	120	25.1391758	4.4	0	0	1	0	1	1	1	0
40163	2	71	136	16.22783886	4	13.7	4.4	0.64	68.73439759	2	0	0	0.054734537	1	0	0	0	0	0	0	61.35619072	7	0	7	0	7	0	7	136	16.22783886	4.4	0	0	1	0	0	1	1	0
110414	1	66	160	26.35194982	2	11.5	4.5	3.6	14.3548178	5	0	0	0.116550117	1	1	0	0	1	1	0	22.27240746	7	0	7	1	13	0	7	160	26.35194982	4.5	0	0	1	1	1	1	1	0
100602	1	81	131	24.35129724	4	14.5	2.4	0.7	81.19499768	2	0	1	0.12191358	1	0	1	0	0	0	0	61.67728161	7	0	7	1	7	0	7	131	24.35129724	2.4	0	0	1	0	1	0	1	0
80715	1	61	126	22.45283747	2	14.1	4.4	1.36	42.5912613	3	0	0	0.133333333	1	0	0	0	0	0	0	40.62642604	7	0	7	0	7	0	7	126	22.45283747	4.4	0	0	1	0	0	1	1	0
10412	1	47	127	22.78330889	2	14.1	4.5	0.81	80.91462655	2	0	1	0.152941176	2	1	0	0	0	0	0	75.32587568	7	0	7	0	7	0	7	127	22.78330889	4.5	0	0	0	0	0	1	1	0
60908	1	84	116	21.22788762	3	10.1	4.6	1.64	31.65879678	3	0	1	0.269058296	2	1	0	0	1	1	1	60.09899575	7	0	7	0	7	0	7	116	21.22788762	4.6	1	1	1	0	0	1	1	0
110403	1	49	134	18.03705326	3	13.3	4.3	1.4	43.93912295	3	1	0	0.351851852	2	1	0	0	1	1	1	43.68509331	7	0	7	0	7	0	7	134	18.03705326	4.3	1	1	0	0	0	1	1	0
80713	1	77	88	25.34435262	2	11.7	4.7	2.11	24.63847852	4	0	0	0.384615385	2	1	0	1	1	0	0	39.68980939	7	0	7	0	7	0	7	88	25.34435262	4.7	1	1	1	0	1	1	1	0
80314	2	88	110	NA	3	11.5	3.8	2.64	13.71339373	5	0	1	0.4375	2	1	0	0	1	0	1	16.02210685	7	0	7	0	7	0	7	110	23.8	3.8	1	1	1	0	1	0	1	0
70705	1	76	178	28.57796068	2	12.9	4.3	1.29	42.36654863	3	0	0	0.493285832	2	1	0	0	0	1	0	43.47132249	7	0	7	0	7	0	7	178	28.57796068	4.3	1	1	1	1	1	1	1	0
60104	1	37	142	27.45060487	2	13	3.8	1.69	38.76321413	3	1	0	0.614754098	3	1	1	1	0	1	0	38.46766124	7	0	7	0	7	0	7	142	27.45060487	3.8	1	1	0	1	1	0	1	0
40713	1	71	128	24.609375	3	14.7	3.8	1.59	34.36862281	3	1	1	0.778056178	3	0	0	0	0	0	0	31.41081338	7	0	7	0	7	0	7	128	24.609375	3.8	1	1	1	0	1	0	1	0
60702	2	75	137	29.21010994	1	10.8	4.1	0.8	53.00576905	3	1	0	0.961389363	3	1	1	1	1	0	1	63.07945274	7	0	7	0	7	0	7	137	29.21010994	4.1	1	1	1	0	1	1	1	0
140133	1	79	150	26.7970703	3	9.8	3.5	1.9	27.43003207	4	1	0	1.20906801	3	1	0	1	1	1	1	23.28115332	7	0	7	0	7	0	7	150	26.7970703	3.5	1	1	1	1	1	0	0	0
50117	1	78	200	23.03004535	2	11.3	3.6	3.13	15.94575451	4	1	0	2.130584192	3	1	1	0	1	1	0	7.81055521	7	1	7	0	12	0	7	200	23.03004535	3.6	2	2	1	1	0	0	1	1
150306	2	69	145	17.43060845	4	11.1	2.9	2.15	18.40809318	4	1	0	3.454038997	3	1	1	0	1	1	1	17.51494607	7	0	7	1	14	0	7	145	17.43060845	2.9	2	2	1	1	0	0	1	1
120114	1	64	177	35.430839	1	17.8	3.8	1.1	52.98396801	3	1	0	3.479768786	3	1	1	1	1	0	1	58.80687172	7	0	7	1	8	0	7	177	35.430839	3.8	2	2	1	1	1	0	1	1
11501	1	78	108	19.57168128	1	10.3	3.5	1.25	43.52622721	3	1	1	3.672413793	3	0	1	1	0	0	1	47.50937502	7	0	7	1	10	0	7	108	19.57168128	3.5	2	2	1	0	0	0	1	1
90502	1	73	170	17.52781588	1	9.4	3.3	4.9	9.952989766	5	1	0	4.219444444	3	1	0	1	0	1	1	5.042702394	7	1	7	0	7	0	7	170	17.52781588	3.3	2	2	1	1	0	0	0	1
50101	1	79	160	21.48760331	4	7.6	3.1	2.64	19.14026995	4	1	0	4.409448819	3	1	1	0	0	1	1	13.6328865	7	0	7	1	11	0	7	160	21.48760331	3.1	2	2	1	1	0	0	0	1
120108	1	78	142	24.03460984	3	11.3	3.7	2.4	21.32158473	4	1	1	6.019677996	3	1	1	0	1	1	1	18.01273636	7	0	7	1	10	0	7	142	24.03460984	3.7	2	2	1	1	1	0	1	1
60306	1	72	141	24.22145329	1	7.7	3.8	5.51	8.788756949	5	1	0	6.448826832	3	1	1	1	1	0	0	5.064224504	7	1	7	0	7	0	7	141	24.22145329	3.8	2	2	1	1	1	0	0	1
80307	1	70	137	25.17418858	1	13.2	3.1	3.19	16.11059519	4	1	0	6.882129278	3	1	1	1	1	0	0	4.418029632	7	1	7	0	7	0	7	137	25.17418858	3.1	2	2	1	0	1	0	1	1
90301	1	42	160	25.66115203	1	13.4	2.4	3.56	16.54409007	4	1	1	10.06349206	3	1	0	1	1	1	0	9.455493109	7	0	7	0	7	0	7	160	25.66115203	2.4	2	2	0	1	1	0	1	1
20616	1	69	140	24.05869419	1	7.2	2.1	2.22	24.05148449	4	1	1	10.97201767	3	1	1	1	1	1	0	12.59540386	7	0	7	0	7	0	7	140	24.05869419	2.1	2	2	1	1	1	0	0	1
50213	1	69	174	26.89232314	1	10.8	2.4	1.97	27.40980775	4	1	1	8.610779742	3	1	0	0	1	1	1	8.224927789	6	1	6	0	8	1	7	174	26.89232314	2.4	2	2	1	1	1	0	1	1
40107	2	73	128	20.91011056	3	12.6	4.5	0.75	57.32650766	3	0	1	0.206896552	2	1	0	1	1	0	0	58.36835562	37	0	37	0	37	1	6	128	20.91011056	4.5	0	0	1	0	0	1	1	0
60210	2	72	132	24.26763149	2	12.7	4.3	1.65	24.29205786	4	0	0	0	1	1	1	1	1	1	0	24.33158197	36	0	36	0	36	1	6	132	24.26763149	4.3	0	0	1	0	1	1	1	0
40159	1	79	154	25.07619305	2	16.1	4.2	1.17	46.62162663	3	0	0	0.088945362	1	1	0	0	0	1	0	38.50431785	36	0	36	0	36	1	6	154	25.07619305	4.2	0	0	1	1	1	1	1	0
100404	1	34	124	21.2244898	3	13.8	3	1.1	63.53070624	2	1	1	2.917620137	3	1	0	0	1	0	0	40.05794495	36	0	36	0	36	1	6	124	21.2244898	3	2	2	0	0	0	0	1	1
40301	1	48	117	28.87613379	1	12.8	4	2.68	21.72231115	4	1	1	5.740361651	3	1	0	1	1	0	0	7.352794968	30	1	30	0	36	1	6	117	28.87613379	4	2	2	0	0	1	1	1	1
40710	1	61	112	20.42476733	1	8.3	3	2.65	20.52962806	4	1	0	2.981280333	3	1	1	1	1	0	0	7.446275724	25	1	25	0	27	1	6	112	20.42476733	3	2	2	1	0	0	0	0	1
40162	1	50	165	26.49302563	1	12.3	2.9	2.9	19.69399979	4	1	1	4.985119048	3	1	0	1	1	1	0	11.72149876	6	1	13	0	13	0	6	165	26.49302563	2.9	2	2	0	1	1	0	1	1
70117	1	70	116	20.96436059	2	9.5	4.5	6.83	7.004906497	5	1	1	0.339847069	2	0	0	0	0	0	0	6.635593516	6	1	10	0	10	0	6	116	20.96436059	4.5	1	1	1	0	0	1	0	0
50122	1	60	180	32.36854981	1	10.1	3.5	5.24	9.784167818	5	1	0	9.186467982	3	1	0	1	1	1	1	7.050298136	6	1	9	0	9	0	6	180	32.36854981	3.5	2	2	1	1	1	0	1	1
20714	1	69	203	22.82854809	2	10.8	2.8	3.12	16.57474727	4	1	1	14.92366412	3	1	0	1	1	0	1	9.519624518	6	1	9	0	9	1	6	203	22.82854809	2.8	2	2	1	1	0	0	1	1
110405	1	69	116	23.05175491	3	7.8	3.5	5.1	9.682115703	5	1	0	1.112359551	3	1	0	0	1	1	1	5.683038626	6	1	8	0	8	0	6	116	23.05175491	3.5	1	1	1	0	0	0	0	0
10205	1	66	148	22.53228464	1	10.2	3.3	5.39	9.230697339	5	1	0	3.535087719	3	1	0	1	0	1	1	8.403297597	6	1	8	0	8	0	6	148	22.53228464	3.3	2	2	1	1	0	0	1	1
80722	2	45	180	29.28216632	1	10.6	2.7	3.44	12.44455125	5	1	1	16.54545455	3	1	0	1	1	1	0	6.464305255	6	1	8	0	8	0	6	180	29.28216632	2.7	2	2	0	1	1	0	1	1
150102	1	84	121	22.86236854	2	8.5	4.2	2.7	18.34938939	4	0	0	0.073964497	1	1	1	0	1	0	1	20.89734894	7	0	7	1	8	1	6	121	22.86236854	4.2	0	0	1	0	0	1	0	0
50501	1	72	153	21.35275754	2	11.4	3.6	5.79	8.324860308	5	1	1	2.875566399	3	1	0	0	1	1	1	4.758110682	6	1	7	0	7	0	6	153	21.35275754	3.6	2	2	1	1	0	0	1	1
20704	1	51	217	23.02153521	1	17	3.8	1.29	47.50550578	3	1	0	3.922018349	3	1	0	1	1	1	0	38.64433983	7	0	7	0	7	1	6	217	23.02153521	3.8	2	2	0	1	0	0	1	1
80814	1	69	144	20.06095444	1	10.4	3.4	3.09	16.75087371	4	1	1	6.94329184	3	1	0	1	1	1	0	6.472061108	7	1	7	0	7	1	6	144	20.06095444	3.4	2	2	1	1	0	0	1	1
40114	1	38	156	28.08641975	1	13.3	2.8	6.63	8.623191635	5	1	0	9.226750261	3	1	1	1	0	0	1	5.423343402	6	1	7	0	7	0	6	156	28.08641975	2.8	2	2	0	1	1	0	1	1
10406	1	31	184	20.33832645	1	9.2	3.3	5.55	11.10514926	5	1	1	9.373333333	3	1	0	1	1	1	0	5.676086629	6	1	7	0	7	0	6	184	20.33832645	3.3	2	2	0	1	0	0	0	1
80701	2	70	120	21.45357371	2	11.4	4.7	1.77	22.67881078	4	0	0	0	1	1	1	1	1	0	1	21.6081288	6	0	6	0	6	0	6	120	21.45357371	4.7	0	0	1	0	0	1	1	0
11701	1	44	100	21.56454491	4	15.5	4.7	1.34	47.54207823	3	0	0	0.02020202	1	0	0	0	0	0	0	55.31115128	6	0	6	0	6	0	6	100	21.56454491	4.7	0	0	0	0	0	1	1	0
10448	1	64	140	34.19855682	2	16.9	4.5	1.28	44.88904547	3	0	0	0.024590164	1	1	0	0	1	1	0	38.12670551	6	0	6	0	6	0	6	140	34.19855682	4.5	0	0	1	1	1	1	1	0
10431	1	70	103	22.77318641	2	13.6	4.4	1.05	54.33472824	3	0	1	0.027692308	1	1	0	0	0	0	0	47.82111263	6	0	6	0	6	0	6	103	22.77318641	4.4	0	0	1	0	0	1	1	0
90601	1	58	125	23.25501864	2	9.6	4.3	2.65	20.82892757	4	0	0	0.028888889	1	1	0	0	1	0	1	35.51058089	6	0	6	0	6	0	6	125	23.25501864	4.3	0	0	0	0	0	1	0	0
120138	1	77	124	23.53304271	4	13.3	4	2.2	23.53794149	4	0	0	0.030769231	1	0	0	0	0	0	0	20.39032788	6	0	6	1	8	0	6	124	23.53304271	4	0	0	1	0	1	1	1	0
90107	1	70	134	23.75407981	2	14.1	4.7	1.09	52.15716817	3	0	0	0.041509434	1	1	0	0	1	1	0	48.52589382	6	0	6	0	6	0	6	134	23.75407981	4.7	0	0	1	0	1	1	1	0
110406	1	35	114	21.13885586	4	10.6	4.1	1.2	57.28354916	3	0	1	0.051020408	1	0	0	0	0	0	0	52.0581685	6	0	6	0	6	0	6	114	21.13885586	4.1	0	0	0	0	0	1	1	0
50509	1	71	140	NA	2	14.1	4.1	1.29	43.20215799	3	0	0	0.053655265	1	1	0	0	0	1	0	50.22301567	6	0	6	0	6	0	6	140	23.8	4.1	0	0	1	1	1	1	1	0
70707	1	62	135	35.00319922	1	14.2	4.3	1.42	40.43727358	3	0	0	0.094916684	1	1	0	1	0	1	1	44.71012141	6	0	6	0	6	0	6	135	35.00319922	4.3	0	0	1	0	1	1	1	0
80703	1	84	130	20.34279778	2	12.5	4.1	1.57	33.20621344	3	0	1	0.152143845	2	1	0	0	1	0	0	30.93190579	6	0	6	0	6	0	6	130	20.34279778	4.1	0	0	1	0	0	1	1	0
80708	1	63	130	26.6727633	2	13.8	4.4	1.09	53.75840855	3	0	0	0.153698367	2	1	0	0	0	0	0	51.4470243	6	0	6	0	6	0	6	130	26.6727633	4.4	0	0	1	0	1	1	1	0
120124	1	76	120	25.25951557	2	11.7	3.9	1.6	33.47348792	3	0	1	0.196560197	2	1	0	0	1	0	0	35.78780435	6	0	6	0	6	0	6	120	25.25951557	3.9	0	0	1	0	1	0	1	0
10207	1	57	160	29.06574394	4	16.2	5.1	0.84	73.57056773	2	0	0	0.203389831	2	1	0	0	0	0	0	60.49199335	6	0	6	0	6	0	6	160	29.06574394	5.1	0	0	0	1	1	1	1	0
20804	1	65	140	19.33740202	4	11.2	3.5	1.6	35.00969567	3	0	1	0.337972167	2	1	0	1	1	0	0	30.96523503	6	0	6	1	8	0	6	140	19.33740202	3.5	1	1	1	1	0	0	1	0
100308	2	87	159	22.2136785	4	12.1	3.6	3.8	9.236786132	5	1	1	0.452793834	2	1	0	0	0	0	0	29.76635206	6	0	6	0	6	0	6	159	22.2136785	3.6	1	1	1	1	0	0	1	0
80604	1	81	128	23.8605335	2	11.8	4	2.35	21.58332191	4	0	0	0.462107209	2	1	0	0	1	0	1	25.46901395	6	0	6	0	6	0	6	128	23.8605335	4	1	1	1	0	1	1	1	0
70307	1	80	130	16.70909678	2	9.8	4.1	2.07	24.88532665	4	1	1	0.524716929	3	1	1	0	1	1	0	22.82672315	6	0	6	0	6	0	6	130	16.70909678	4.1	1	1	1	0	0	1	0	0
50507	2	72	162	26.79225521	1	11.9	4.7	2.22	17.55826453	4	1	0	0.637008828	3	1	1	1	1	1	0	16.89123831	6	0	6	0	6	0	6	162	26.79225521	4.7	1	1	1	1	1	1	1	0
10930	2	92	149	24.39482079	2	13.6	4.4	0.89	44.48426248	3	1	0	0.762376238	3	1	1	0	0	1	0	45.60421658	6	0	6	0	6	0	6	149	24.39482079	4.4	1	1	1	1	1	1	1	0
150308	1	72	166	21.92559938	1	13.4	4.6	1.47	37.2994252	3	1	0	0.821917808	3	1	0	1	0	0	0	34.70827931	6	0	6	0	6	0	6	166	21.92559938	4.6	1	1	1	1	0	1	1	0
20715	2	84	136	17.86523027	3	9	3.1	2.55	14.43520832	5	1	0	1.040955631	3	1	0	0	1	1	1	18.7275742	6	0	6	1	9	0	6	136	17.86523027	3.1	1	1	1	0	0	0	0	0
40157	1	70	120	20.30741221	2	12.4	3.9	4.27	11.71036676	5	1	0	1.086587436	3	1	0	0	1	0	0	11.96910673	6	0	6	0	6	0	6	120	20.30741221	3.9	1	1	1	0	0	0	1	0
150205	1	68	136	26.5625	1	10.4	3.8	2.26	23.68519909	4	1	0	1.12716763	3	1	1	1	1	1	0	23.58616913	6	0	6	0	6	0	6	136	26.5625	3.8	1	1	1	0	1	0	1	0
70202	1	73	147	26.69541939	3	9.4	3.4	1.74	30.89350555	3	1	0	1.233290898	3	1	1	0	1	0	1	23.69011009	6	0	6	1	9	0	6	147	26.69541939	3.4	1	1	1	1	1	0	0	0
20607	1	65	135	NA	3	10.8	3.7	4.38	11.63383553	5	1	1	1.386603995	3	1	0	0	0	1	1	9.344435136	6	0	6	0	6	0	6	135	23.8	3.7	1	1	1	0	1	0	1	0
140116	1	84	112	22.35434007	1	9.7	3	2.6	19.12285501	4	1	0	1.471103327	3	1	1	1	1	0	1	24.07412936	6	0	6	1	11	0	6	112	22.35434007	3	1	1	1	0	0	0	0	0
40507	2	49	125	17.10291493	3	11	4.1	1.94	22.72504756	4	1	1	1.666666667	3	1	0	0	1	0	0	21.4940933	6	0	6	0	6	0	6	125	17.10291493	4.1	2	2	0	0	0	1	1	0
81107	1	37	160	27.75510204	1	9.8	4.2	10.24	5.400819743	5	1	0	1.752951862	3	1	0	1	1	0	1	4.070663657	6	1	6	0	6	0	6	160	27.75510204	4.2	2	2	0	1	1	1	0	1
70401	1	72	136	27.14158239	2	13.9	4.2	3.11	16.43113023	4	1	0	2.066842568	3	1	0	0	1	0	0	16.19522679	6	0	6	0	6	0	6	136	27.14158239	4.2	2	2	1	0	1	1	1	1
80705	1	57	NA	25.59373706	3	10.3	2.9	11.03	4.398332279	5	1	0	2.148962149	3	1	0	0	1	0	1	2.831911432	6	1	6	0	6	0	6	139	25.59373706	2.9	2	2	0	0	1	0	1	1
120139	1	58	180	16.15266236	1	10.4	3.4	1.5	38.81986836	3	1	1	2.390776699	3	1	0	1	1	0	1	7.899622008	13	1	6	0	15	1	6	180	16.15266236	3.4	2	2	0	1	0	0	1	1
11610	1	45	113	29.96453753	1	9.5	3.9	8.44	6.308282036	5	1	0	3.363157895	3	1	0	1	1	1	1	4.564193806	6	1	6	0	6	0	6	113	29.96453753	3.9	2	2	0	0	1	0	0	1
150202	1	85	140	22.50692521	2	10	3.8	2.2	22.87958198	4	1	0	3.451327434	3	1	0	0	0	1	1	22.80290939	6	0	6	0	6	0	6	140	22.50692521	3.8	2	2	1	1	0	0	1	1
10306	1	51	166	36.56946847	4	14.1	3.9	2.97	19.07803028	4	1	0	4.304347826	3	1	1	1	1	1	1	18.33388933	6	0	6	0	6	0	6	166	36.56946847	3.9	2	2	0	1	1	0	1	1
120303	1	63	190	20.86876417	1	11.7	3.9	3.5	15.00308438	4	1	0	4.741474147	3	1	0	1	1	1	0	15.92846139	6	0	6	1	9	0	6	190	20.86876417	3.9	2	2	1	1	0	0	1	1
40144	1	68	150	22.13673973	1	9.7	3.8	3.69	13.85303168	5	1	0	5.96	3	1	1	1	1	1	1	5.917153906	6	1	6	0	8	0	6	150	22.13673973	3.8	2	2	1	1	0	0	0	1
20303	2	56	134	24.43518667	1	9.8	3.2	2.37	17.56877634	4	1	0	7.632311978	3	1	1	1	1	1	1	8.192457523	6	1	6	0	6	0	6	134	24.43518667	3.2	2	2	0	0	1	0	0	1
20703	1	58	182	22.29099702	1	12	2.8	1.8	31.80019442	3	1	1	15.26785714	3	1	1	1	1	1	1	13.5813369	6	1	6	0	10	0	6	182	22.29099702	2.8	2	2	0	1	0	0	1	1
81101	2	54	106	23.43735425	1	9.4	3.3	1.86	23.1420591	4	1	0	1.996996997	3	1	1	1	1	1	0	3.658349403	30	1	24	0	30	1	5	106	23.43735425	3.3	2	2	0	0	0	0	0	1
60312	2	83	NA	24.73246136	1	9	3.9	4.15	8.502098615	5	1	0	8.12542916	3	1	0	1	1	1	0	6.505983454	5	1	11	0	11	0	5	139	24.73246136	3.9	2	2	1	0	1	0	0	1
11604	1	84	97	23.58482138	2	10	4.3	3.5	13.81411714	5	0	0	0.057553957	1	1	1	1	1	1	1	15.18507948	7	0	7	1	9	1	5	97	23.58482138	4.3	0	0	1	0	1	1	1	0
140128	2	88	141	18.32561728	3	10	3.9	3.1	11.50349872	5	1	0	4.595300261	3	1	0	0	0	1	1	6.948590606	7	0	7	0	7	1	5	141	18.32561728	3.9	2	2	1	1	0	0	1	1
11008	1	83	161	34.375	2	11.9	4.1	1.74	29.7759372	4	0	0	0.1	1	1	0	0	1	0	0	20.68423982	6	0	6	0	6	1	5	161	34.375	4.1	0	0	1	1	1	1	1	0
70408	1	82	130	NA	2	13.2	4	1.7	30.64968633	3	0	1	0.324101355	2	1	1	0	0	0	1	23.82673235	6	0	6	0	6	1	5	130	23.8	4	1	1	1	0	1	1	1	0
10923	1	84	128	22.50692521	4	7.6	3.8	1.69	30.6355386	3	0	0	0.08	1	0	0	0	0	0	1	26.04986235	5	0	5	1	7	0	5	128	22.50692521	3.8	0	0	1	0	0	0	0	0
100104	1	73	142	NA	4	12.4	4.1	1.4	39.18898344	3	0	0	0.091420534	1	1	0	0	1	1	0	39.18898344	5	0	5	0	5	0	5	142	23.8	4.1	0	0	1	1	1	1	1	0
10701	1	28	100	22.43569988	3	14.3	4.5	1.01	73.74622465	2	1	1	0.566308244	3	1	0	0	1	0	0	81.6739372	5	0	5	0	5	0	5	100	22.43569988	4.5	1	1	0	0	0	1	1	0
81102	2	93	NA	21.99950475	2	8.3	2.9	1.05	37.00926575	3	1	0	0.585533869	3	1	0	0	1	1	1	17.89600774	5	1	5	0	5	0	5	139	21.99950475	2.9	1	1	1	0	0	0	0	0
50128	1	59	140	25.35903283	2	11	4.4	4.29	12.23654819	5	1	1	0.689904841	3	1	0	0	0	1	0	11.93398889	5	0	5	0	5	0	5	140	25.35903283	4.4	1	1	0	1	1	1	1	0
140117	1	70	150	21.96712018	2	12.3	3.7	2	26.84922641	4	1	0	0.881057269	3	1	1	0	1	1	0	23.04243334	5	0	5	0	5	0	5	150	21.96712018	3.7	1	1	1	1	0	0	1	0
20114	1	58	140	NA	1	9	2.9	5.2	9.963002467	5	1	1	9.847764034	3	1	0	1	0	1	1	4.04622492	5	1	5	0	5	0	5	140	23.8	2.9	2	2	0	1	1	0	0	1
80501	1	83	150	19.15555556	4	14	2.3	1.66	31.34931597	3	1	1	13.6767101	3	1	1	0	0	0	0	111.6139966	5	0	5	0	5	0	5	150	19.15555556	2.3	2	2	1	1	0	0	1	1
70701	1	82	115	20.56932966	1	8	3.4	2.4	21.01774196	4	1	0	2.080443828	3	1	1	1	0	0	1	7.549932331	31	1	31	0	31	1	4	115	20.56932966	3.4	2	2	1	0	0	0	0	1
40901	1	85	155	NA	2	9.6	4.3	3.09	15.77770827	4	1	0	1.653312985	3	1	0	0	0	1	1	13.22432452	13	0	13	1	16	1	4	155	23.8	4.3	2	2	1	1	1	1	0	0
80603	2	80	138	23.30558859	1	9.6	3.5	1.8	21.42847287	4	1	0	7.023593466	3	1	0	1	1	0	1	11.99168195	7	1	12	0	12	1	4	138	23.30558859	3.5	2	2	1	0	0	0	0	1
40702	2	80	172	28.36780971	1	9.5	3.6	4.22	8.436601206	5	1	0	6.240112498	3	1	1	1	1	0	1	4.280975871	7	1	7	0	7	1	4	172	28.36780971	3.6	2	2	1	1	1	0	0	1
40704	1	70	145	23.14049587	2	14.7	4.2	2.98	17.35665374	4	1	0	0.156170695	2	1	1	0	1	1	1	15.01246867	6	0	6	0	6	1	4	145	23.14049587	4.2	0	0	1	1	0	1	1	0
110105	2	74	161	16.86625063	1	11.2	2.4	2.4	15.99652195	4	1	1	13.53965184	3	1	0	1	1	1	1	6.306463466	6	1	6	0	6	1	4	161	16.86625063	2.4	2	2	1	1	0	0	1	1
140107	2	82	160	21.345773	1	11.1	2.4	3.2	11.33828884	5	1	0	9.414414414	3	1	0	1	1	0	0	11.33828884	1	1	4	0	4	1	4	160	21.345773	2.4	2	2	1	1	0	0	1	1
80811	1	75	121	23.64326663	2	9.7	NA	2.26	23.02843979	4	1	0	0.315457413	2	1	1	1	0	0	1	18.74384227	36	0	36	0	36	1	3	121	23.64326663	3.87	1	1	1	0	1	0	0	0
80804	2	84	145	20.88888889	3	10.9	3.3	2.39	15.49568251	4	1	0	1.581469649	3	1	1	1	1	0	0	14.38626246	12	0	12	1	18	1	3	145	20.88888889	3.3	1	1	1	1	0	0	1	0
80129	2	82	144	24.77679525	4	9.1	3.3	3.33	10.85494435	5	1	1	4.139886578	3	1	1	1	1	1	1	5.221649292	12	1	12	0	13	1	3	144	24.77679525	3.3	2	2	1	1	1	0	0	1
80123	1	67	142	22.5710475	1	11.4	3.4	2.1	25.77569316	4	1	0	5.790816327	3	1	1	1	1	1	1	21.02516828	12	0	12	0	12	1	3	142	22.5710475	3.4	2	2	1	1	0	0	1	1
80202	2	75	150	22.82688093	1	8.1	3.4	4.58	7.858085553	5	1	0	6.479166667	3	1	0	1	1	0	1	7.858085553	1	1	4	0	4	1	3	150	22.82688093	3.4	2	2	1	1	0	0	0	1
80203	2	50	140	25.33333333	1	11.6	3.6	8.53	4.470782445	5	1	0	17.17344754	3	1	0	1	1	0	0	4.470782445	1	1	3	0	3	1	3	140	25.33333333	3.6	2	2	0	1	1	0	1	1
20610	1	81	115	24.6097337	2	12.6	3.6	1.21	44.61689408	3	1	0	0.365044248	2	1	1	1	1	1	0	38.85456124	37	0	37	0	37	1	2	115	24.6097337	3.6	1	1	1	0	1	0	1	0
10413	1	84	124	23.7953599	2	14.5	4.1	1.66	31.24174811	3	0	0	0	1	1	1	1	1	1	1	31.98101154	36	0	36	0	36	1	2	124	23.7953599	4.1	0	0	1	0	1	1	1	0
11006	1	73	135	26.82517909	1	10.5	4	2.91	17.60066752	4	1	0	1.338983051	3	1	1	0	1	0	1	15.68101436	36	0	36	0	36	1	2	135	26.82517909	4	1	1	1	0	1	1	1	0
11607	1	84	160	19.49640559	2	12	4.3	2.29	21.97220069	4	1	0	0.296703297	2	1	0	0	0	1	0	16.79949763	35	0	35	0	35	1	2	160	19.49640559	4.3	1	1	1	1	0	1	1	0
150115	1	72	116	20.56880661	1	7.1	3.6	3.22	15.81805131	4	1	0	1.127596439	3	1	1	1	1	0	1	7.785523666	36	1	30	0	36	1	2	116	20.56880661	3.6	1	1	1	0	0	0	0	0
120136	1	74	115	23.7259365	2	9.5	4.1	2.1	25.05095679	4	1	0	0.613107822	3	1	1	1	1	1	1	19.7550578	19	0	19	0	19	1	2	115	23.7259365	4.1	1	1	1	0	1	1	0	0
80401	1	42	160	34.19855682	1	14.1	3	1.83	34.26160402	3	1	0	10.8097166	3	1	1	1	1	1	1	7.528866501	30	1	12	0	32	1	2	160	34.19855682	3	2	2	0	1	1	0	1	1
40703	2	50	149	19.60592099	1	11.4	3.6	1.04	44.68968607	3	1	0	5.289928789	3	1	1	1	1	0	1	5.562336293	31	1	7	0	35	1	2	149	19.60592099	3.6	2	2	0	1	0	0	1	1
80113	1	62	160	27.04164413	1	11	3.2	1.97	28.264367	4	1	1	2.827417381	3	1	1	1	1	1	0	27.67350555	6	0	6	0	6	1	2	160	27.04164413	3.2	2	2	1	1	1	0	1	1
10917	2	87	165	16.62049861	4	12.1	4.2	0.72	57.0009891	3	0	0	0.086206897	1	1	0	1	1	0	0	48.9627964	37	0	37	0	37	1	1	165	16.62049861	4.2	0	0	1	1	0	1	1	0
40108	1	76	156	21.96712018	1	10.9	3.1	1.83	28.89926097	4	1	1	4.631578947	3	1	1	1	0	0	1	9.839687202	38	1	31	0	38	1	1	156	21.96712018	3.1	2	2	1	1	0	0	1	1
20113	1	75	122	23.67274172	1	9.2	3.2	2.99	16.95410495	4	1	0	2.545757072	3	1	1	1	1	1	1	7.926059556	30	1	30	0	34	1	1	122	23.67274172	3.2	2	2	1	0	1	0	0	1
10504	1	75	106	16.3348263	1	7	2.4	0.82	69.8146866	2	1	0	0.7	3	1	1	1	0	0	0	53.99269034	19	0	19	0	19	1	1	106	16.3348263	2.4	1	1	1	0	0	0	0	0
80823	1	61	128	21.01010101	3	8.1	1.5	0.87	69.43493046	2	1	1	3.750604157	3	1	0	0	1	0	1	54.00584011	12	0	12	1	15	1	1	128	21.01010101	1.5	2	2	1	0	0	0	0	1
70109	2	74	140	21.99856742	1	10.1	3.6	1.81	21.78092421	4	1	1	1.698595147	3	1	1	1	1	0	1	21.78092421	1	1	7	0	7	0	1	140	21.99856742	3.6	2	2	1	1	0	0	1	0
40142	1	76	123	24.76756592	1	10.9	4.2	5.84	8.119935401	5	1	0	2.583170254	3	1	1	1	0	0	1	8.119935401	1	1	5	0	5	0	1	123	24.76756592	4.2	2	2	1	0	1	1	1	1
80601	1	67	126	25.71166208	1	10.3	3.8	5.73	8.596013822	5	1	1	3.145512634	3	1	0	1	1	0	0	8.596013822	1	1	5	0	5	0	1	126	25.71166208	3.8	2	2	1	0	1	0	1	1
40502	1	66	170	22.00183655	1	11.2	4	3.61	14.31132161	5	1	0	3.482806863	3	1	0	1	0	0	1	14.31132161	1	1	5	0	5	0	1	170	22.00183655	4	2	2	1	1	0	1	1	1
10423	2	48	153	30.83498422	1	10.3	3.9	6.45	6.141459686	5	1	1	9.7	3	1	0	1	1	1	1	6.141459686	1	1	5	0	5	0	1	153	30.83498422	3.9	2	2	0	1	1	0	1	1
40105	2	60	141	43.14595661	1	8.6	3.4	4.82	7.922519187	5	1	0	12.2392638	3	1	0	1	1	1	1	7.922519187	1	1	5	0	5	0	1	141	43.14595661	3.4	2	2	1	1	1	0	0	1
60110	1	60	128	22.63374486	2	9.7	3.8	5.63	9.045157576	5	1	0	1.383688751	3	1	0	0	1	0	0	9.045157576	1	1	4	0	4	0	1	128	22.63374486	3.8	1	1	1	0	0	0	0	0
40138	1	63	148	28.37710013	1	9.7	3.6	8.25	5.872058486	5	1	1	5.600882029	3	1	0	1	1	1	0	5.872058486	1	1	4	0	4	0	1	148	28.37710013	3.6	2	2	1	1	1	0	0	1
110208	1	65	175	21.71806609	1	10.2	3.5	6.3	7.81658465	5	1	1	5.820642978	3	1	0	1	1	1	1	7.81658465	1	1	4	0	4	0	1	175	21.71806609	3.5	2	2	1	1	0	0	1	1
81112	1	62	145	44.15863856	1	8.1	3.3	5.2	9.774119784	5	1	1	6.315789474	3	1	1	1	0	1	1	9.774119784	1	1	4	0	4	0	1	145	44.15863856	3.3	2	2	1	1	1	0	0	1
120102	2	73	194	26.14268848	1	9.7	3.8	5.4	6.613536187	5	1	1	7.639553429	3	1	1	1	1	1	1	6.613536187	1	1	4	0	4	0	1	194	26.14268848	3.8	2	2	1	1	1	0	0	1
60902	2	90	NA	27.28888889	2	8.6	3.2	5.42	6.202736735	5	1	1	8.188198596	3	1	1	0	1	1	1	6.202736735	1	1	4	0	4	0	1	139	27.28888889	3.2	2	2	1	0	1	0	0	1
10420	2	55	147	29.75206612	1	9.4	2.1	4.17	9.517726752	5	1	0	18.23684211	3	1	0	1	0	1	1	9.517726752	1	1	4	0	4	0	1	147	29.75206612	2.1	2	2	0	1	1	0	0	1
11703	1	86	150	23.11111111	1	11	4.5	6.14	7.418984716	5	1	1	1.433070866	3	1	1	1	0	1	0	7.418984716	1	1	3	0	3	0	1	150	23.11111111	4.5	1	1	1	1	0	1	1	0
80801	1	43	147	19.43209271	1	10.7	4.2	9.07	5.907094398	5	1	0	1.959459459	3	1	0	1	1	0	0	5.907094398	1	1	3	0	3	0	1	147	19.43209271	4.2	2	2	0	1	0	1	1	1
150310	1	74	134	23.828125	1	8.9	3.7	4.85	10.02607074	5	1	1	6.926658906	3	1	1	1	0	1	0	10.02607074	1	1	3	0	3	0	1	134	23.828125	3.7	2	2	1	0	1	0	0	1
40132	1	56	140	24.56747405	1	10.1	3.4	5.85	8.847147108	5	1	1	11.68612192	3	1	0	1	1	1	1	8.847147108	1	1	3	0	3	0	1	140	24.56747405	3.4	2	2	0	1	1	0	1	1
20615	2	63	176	NA	2	10.9	3	4.65	8.125346686	5	1	1	19.38461538	3	1	1	1	1	1	1	8.125346686	1	1	3	0	3	0	1	176	23.8	3	2	2	1	1	1	0	1	1
